# Supplementary material for: 2-(2,2-Dimethyl-2,3-dihydro-1-benzofuran-7-yl­oxy)-N-(o-tol­yl)acetamide
Source: Acta Crystallogr Sect E Struct Rep Online. 2010 May 26;66(Pt 6):o1460. doi: 10.1107/S1600536810018672 (PMC2979639; doi:10.1107/S1600536810018672)
Supplement: Supplementary file 2 [file e-66-o1460-Isup2.hkl]

# 
# h,k,l, Fc-squared, Fo-squared, sigma(Fo-squared) and status flag 
# 
data_I
_shelx_title ' 1 in P2(1)/n' 
_shelx_refln_list_code          4 
_shelx_F_calc_maximum      217.06 
_exptl_crystal_F_000       664.00 
_reflns_d_resolution_high  0.8347 
 
loop_ 
 _symmetry_equiv_pos_as_xyz 
 'x, y, z' 
 '-x+1/2, y+1/2, -z+1/2' 
 '-x, -y, -z' 
 'x-1/2, -y-1/2, z-1/2' 
 
_cell_length_a     9.0868 
_cell_length_b     8.9708 
_cell_length_c    20.2300 
_cell_angle_alpha  90.000 
_cell_angle_beta   92.184 
_cell_angle_gamma  90.000 
 
_shelx_F_squared_multiplier     1.000 
 
loop_ 
 _refln_index_h 
 _refln_index_k 
 _refln_index_l 
 _refln_F_squared_calc 
 _refln_F_squared_meas 
 _refln_F_squared_sigma 
 _refln_observed_status 
   2   0   0    11902.81    11446.16    377.88 o 
   4   0   0      508.54      486.75     23.44 o 
   6   0   0        0.47       -0.04      4.57 o 
   8   0   0      123.11      125.55     11.43 o 
  10   0   0        0.31        5.37      9.85 o 
   1   1   0     8123.06     7562.42    145.42 o 
   2   1   0        7.96       10.81      1.74 o 
   3   1   0       45.13       38.50      4.81 o 
   4   1   0        0.02        0.50      2.07 o 
   5   1   0       24.66       31.63      3.92 o 
   6   1   0      121.26      125.22      7.53 o 
   7   1   0       14.56       17.37      5.92 o 
   8   1   0        0.88       -4.81      4.15 o 
   9   1   0        5.46       12.67      4.84 o 
  10   1   0        1.35        0.06      3.89 o 
   0   2   0      121.12      136.80      4.37 o 
   1   2   0     2223.41     2115.59     33.27 o 
   2   2   0       19.90       21.76      2.37 o 
   3   2   0      285.60      279.32      8.66 o 
   4   2   0        8.35        6.49      2.17 o 
   5   2   0        1.63        2.56      2.22 o 
   6   2   0      119.97      135.44      7.97 o 
   7   2   0       21.73       17.10      5.50 o 
   8   2   0        8.77        2.17      3.43 o 
   9   2   0        1.09       -1.30      3.71 o 
  10   2   0        2.41        6.47      6.47 o 
   1   3   0       13.93       10.90      1.60 o 
   2   3   0     1316.44     1292.48     28.55 o 
   3   3   0       30.95       40.13      3.74 o 
   4   3   0      202.29      231.27      8.75 o 
   5   3   0      331.46      318.89     11.36 o 
   6   3   0       25.07       22.23      4.68 o 
   7   3   0       44.38       49.85      6.20 o 
   8   3   0        0.71        8.10      5.24 o 
   9   3   0        9.07        5.65      8.82 o 
  10   3   0        0.04       -2.08      5.77 o 
   0   4   0     3071.40     3071.62     62.76 o 
   1   4   0      600.05      633.24     11.99 o 
   2   4   0        0.25        0.81      1.52 o 
   3   4   0       20.62       18.04      3.48 o 
   4   4   0       76.77       85.05      6.03 o 
   5   4   0       16.53       13.78      3.48 o 
   6   4   0       26.24       29.15      6.47 o 
   7   4   0       33.17       41.13      7.48 o 
   8   4   0       38.79       31.01     14.33 o 
   9   4   0        1.65        0.70      5.31 o 
  10   4   0        1.71        2.01      6.00 o 
   1   5   0      666.38      740.17     13.04 o 
   2   5   0       42.67       56.35      4.89 o 
   3   5   0      161.48      195.27     14.06 o 
   4   5   0        5.47        4.63      2.90 o 
   5   5   0       81.94       81.50      8.89 o 
   6   5   0       21.13       12.67      5.24 o 
   7   5   0        2.46        6.02      8.66 o 
   8   5   0       14.18       10.72      6.13 o 
   9   5   0        7.06        8.54      6.37 o 
   0   6   0       80.40      102.36     10.82 o 
   1   6   0      115.93      120.88      6.33 o 
   2   6   0       17.08       15.96      3.12 o 
   3   6   0      175.17      160.80      8.96 o 
   4   6   0        7.47       10.33      4.81 o 
   5   6   0       39.20       33.71      6.93 o 
   6   6   0       89.86       86.52     10.38 o 
   7   6   0        0.03        2.31      4.96 o 
   8   6   0        0.29        7.76      6.03 o 
   9   6   0       24.72       22.47      8.19 o 
   1   7   0      171.41      162.54      8.05 o 
   2   7   0        9.80       13.60      3.42 o 
   3   7   0       30.39       24.56      6.20 o 
   4   7   0        2.14        1.55      4.71 o 
   5   7   0       73.92       91.18     22.53 o 
   6   7   0       53.94       59.98      9.41 o 
   7   7   0        0.06        7.77      5.86 o 
   8   7   0        0.32        0.99      5.78 o 
   0   8   0      729.78      707.41     26.71 o 
   1   8   0       24.73       23.98      4.83 o 
   2   8   0       14.34        7.72      7.98 o 
   3   8   0       22.37       32.94     14.51 o 
   4   8   0       41.55       35.97      7.51 o 
   5   8   0      108.39      107.85     13.12 o 
   6   8   0        3.19        9.28      6.42 o 
   7   8   0        5.50        7.76      6.54 o 
   1   9   0       85.57       89.56      8.66 o 
   2   9   0        4.09        4.36      5.00 o 
   3   9   0        5.23        4.40      5.64 o 
   4   9   0        5.38        4.29      5.67 o 
   5   9   0        1.45       -2.12      5.94 o 
   0  10   0        0.82        5.50      7.21 o 
   1  10   0        4.00       -4.96      4.47 o 
   2  10   0        5.84        2.04      5.48 o 
   3  10   0       19.13       14.64      7.07 o 
  -9   0   1        0.00       -0.43      4.68 o 
  -7   0   1       95.43      120.74     15.70 o 
  -5   0   1       57.34       60.99      9.32 o 
  -3   0   1      259.32      257.75     14.38 o 
   1   0   1      131.08      112.30      4.97 o 
   3   0   1     1274.61     1202.67     45.16 o 
   5   0   1       24.17       11.26      5.23 o 
   7   0   1       78.40       81.68      8.97 o 
   9   0   1        5.49        6.34      5.06 o 
 -10   1   1        0.55       -2.29      4.53 o 
  -9   1   1        5.54        9.18      4.72 o 
  -8   1   1        8.08        3.33      3.80 o 
  -7   1   1      115.06      112.43      8.02 o 
  -6   1   1      166.07      171.55     12.45 o 
  -5   1   1      323.97      275.50      9.96 o 
  -4   1   1      329.43      342.26     10.51 o 
  -3   1   1      920.57      905.81     21.47 o 
  -2   1   1      114.31      105.09      4.03 o 
  -1   1   1      289.09      268.22      7.43 o 
   0   1   1       88.51       90.23      3.24 o 
   1   1   1    13230.88    11026.35    682.84 o 
   2   1   1       15.82       15.13      1.99 o 
   3   1   1       13.89       20.08      2.48 o 
   4   1   1        5.61        6.16      2.02 o 
   5   1   1        0.12        2.04      2.05 o 
   6   1   1       95.99      104.67      7.81 o 
   7   1   1       12.96       18.72      4.23 o 
   8   1   1        7.27        7.54      4.24 o 
   9   1   1       26.52       24.30      6.19 o 
  10   1   1        0.00        0.75      3.75 o 
 -10   2   1        9.63        0.93     11.17 o 
  -9   2   1       27.63       22.19     18.49 o 
  -8   2   1        4.73        2.53      3.80 o 
  -7   2   1        0.03        3.96      3.11 o 
  -6   2   1        0.28       -0.66      2.45 o 
  -5   2   1      387.33      412.59     13.02 o 
  -4   2   1      619.69      617.78     16.29 o 
  -3   2   1      771.14      770.40     18.32 o 
  -2   2   1     1237.21     1139.83     21.48 o 
  -1   2   1       18.91       22.57      2.15 o 
   0   2   1     3694.54     3477.21     53.32 o 
   1   2   1      466.49      434.08     14.24 o 
   2   2   1       54.02       52.96      3.39 o 
   3   2   1        1.78        2.95      1.61 o 
   4   2   1      496.01      435.79     17.96 o 
   5   2   1       70.86       74.14      5.68 o 
   6   2   1       55.14       60.46      5.84 o 
   7   2   1      338.77      345.71     14.07 o 
   8   2   1        1.21        0.23      3.46 o 
   9   2   1        1.65        3.51      4.27 o 
  10   2   1        4.46        2.60      6.26 o 
 -10   3   1        3.25       11.98      9.67 o 
  -9   3   1        6.50       -2.53      4.79 o 
  -8   3   1        0.07       -0.39      4.72 o 
  -7   3   1      306.26      297.18     14.15 o 
  -6   3   1        2.69       10.42      3.44 o 
  -5   3   1        2.25        0.70      2.20 o 
  -4   3   1       52.68       56.26      5.82 o 
  -3   3   1       27.15       25.09      3.07 o 
  -2   3   1      321.49      340.31      7.69 o 
  -1   3   1       58.29       58.46      2.83 o 
   0   3   1      956.61      922.18     14.38 o 
   1   3   1      127.95      124.81      4.50 o 
   2   3   1     1792.90     1787.68     38.05 o 
   3   3   1      241.97      262.24      8.90 o 
   4   3   1      211.22      213.70      8.38 o 
   5   3   1      140.12      130.75      7.42 o 
   6   3   1        3.24        6.09      2.99 o 
   7   3   1        3.17        0.22      3.02 o 
   8   3   1        5.14        5.90      3.96 o 
   9   3   1        2.46        1.63      5.16 o 
  10   3   1        0.01       -7.45      5.32 o 
 -10   4   1        1.04       -1.18      9.45 o 
  -9   4   1        8.96        6.09      6.37 o 
  -8   4   1      126.96      119.26     12.47 o 
  -7   4   1       25.92       28.10      6.62 o 
  -6   4   1     1031.96      997.32     33.45 o 
  -5   4   1       20.84       19.88      3.88 o 
  -4   4   1      237.16      218.24     17.32 o 
  -3   4   1       12.87       15.30      3.98 o 
  -2   4   1       68.78       64.99      3.61 o 
  -1   4   1      309.51      312.46      6.43 o 
   0   4   1      312.88      315.20      6.38 o 
   1   4   1        6.39        8.48      1.55 o 
   2   4   1     1097.30     1115.00     26.19 o 
   3   4   1       68.67       75.21      5.40 o 
   4   4   1      818.97      767.88     24.96 o 
   5   4   1        0.84        5.21      2.72 o 
   6   4   1       43.36       46.78      7.64 o 
   7   4   1       27.32       19.69      5.98 o 
   8   4   1       62.49       80.10     10.33 o 
   9   4   1        2.13        4.94      5.72 o 
  10   4   1        0.64       -3.66      6.08 o 
  -9   5   1       22.71       15.01      7.41 o 
  -8   5   1        4.21        9.68      5.88 o 
  -7   5   1      391.02      445.97     21.23 o 
  -6   5   1      170.28      200.88     14.20 o 
  -5   5   1       24.82       21.67      5.50 o 
  -4   5   1       53.44       59.56      5.93 o 
  -3   5   1       87.67       81.79     11.05 o 
  -2   5   1     1462.66     1445.81     25.76 o 
  -1   5   1       56.99       57.11      2.79 o 
   0   5   1      444.01      499.46      9.47 o 
   1   5   1      929.30      873.14     16.64 o 
   2   5   1        2.20        2.02      3.52 o 
   3   5   1        9.87       25.36      6.55 o 
   4   5   1       64.76       75.19      6.55 o 
   5   5   1        0.54        2.66      2.97 o 
   6   5   1        6.22        0.47      4.22 o 
   7   5   1       72.50       72.17      9.65 o 
   8   5   1       31.50       22.48      7.50 o 
   9   5   1        9.91       18.32      8.97 o 
  -9   6   1       19.48        3.47     23.22 o 
  -8   6   1       33.23       28.03      7.94 o 
  -7   6   1        0.77       -1.44      5.25 o 
  -6   6   1       38.10       38.04      7.58 o 
  -5   6   1      276.66      235.62     15.16 o 
  -4   6   1        2.19        5.23      4.17 o 
  -3   6   1       28.19       32.61      9.19 o 
  -2   6   1        0.01        0.50      2.08 o 
  -1   6   1        1.10        2.48      2.17 o 
   0   6   1       96.94       92.39      5.62 o 
   1   6   1       84.24       98.93      5.85 o 
   2   6   1       50.79       55.73      5.58 o 
   3   6   1       24.31       24.35      4.41 o 
   4   6   1       19.27       21.56      3.93 o 
   5   6   1       32.96       22.56      5.84 o 
   6   6   1        0.65       -0.93      3.90 o 
   7   6   1      288.72      332.20     19.08 o 
   8   6   1        0.37        1.88      5.60 o 
  -8   7   1        5.51        5.58      6.37 o 
  -7   7   1       16.94       16.15      6.54 o 
  -6   7   1      117.05      112.70     13.37 o 
  -5   7   1       53.34       58.82      9.32 o 
  -4   7   1      138.16      135.15     12.76 o 
  -3   7   1        0.97        1.74      4.07 o 
  -2   7   1      274.64      309.40     12.96 o 
  -1   7   1        5.55        0.93      2.60 o 
   0   7   1      174.56      198.98      8.69 o 
   1   7   1      863.96      830.77     20.05 o 
   2   7   1       18.94       17.43      6.27 o 
   3   7   1        2.33        2.13      4.18 o 
   4   7   1       26.89       29.00      8.75 o 
   5   7   1       31.00       32.55      7.59 o 
   6   7   1       20.01       13.42      5.89 o 
   7   7   1        4.25        0.80      5.20 o 
   8   7   1       18.85       11.41      7.22 o 
  -7   8   1        4.53        7.19      6.07 o 
  -6   8   1       31.77       31.15      8.17 o 
  -5   8   1       11.98       10.86      6.44 o 
  -4   8   1        1.54        4.10      5.48 o 
  -3   8   1       47.67       69.92      9.92 o 
  -2   8   1      201.19      200.71     16.50 o 
  -1   8   1        3.01        3.09      3.44 o 
   0   8   1       11.29        9.37      3.39 o 
   1   8   1        2.94        2.78      2.96 o 
   2   8   1       50.95       71.99      9.45 o 
   3   8   1        2.86       -0.11      4.41 o 
   4   8   1       39.61       43.79      8.19 o 
   5   8   1       36.79       29.53      8.13 o 
   6   8   1        5.35        5.15      8.55 o 
   7   8   1       11.92       17.56      7.36 o 
  -5   9   1        0.01        6.77      7.50 o 
  -4   9   1        3.07       -5.56      4.50 o 
  -3   9   1        2.84       10.53      6.23 o 
  -2   9   1        0.01        5.48      5.44 o 
  -1   9   1        7.17       11.94      4.69 o 
   0   9   1       31.77       39.34      8.08 o 
   1   9   1        0.48        5.16      6.84 o 
   2   9   1        8.48       15.18     10.88 o 
   3   9   1        1.46        4.93      6.60 o 
   4   9   1        0.54        8.70      5.78 o 
   5   9   1        0.35       -5.59      5.85 o 
  -3  10   1        1.02       -8.16      5.44 o 
  -2  10   1        0.96        2.60      5.98 o 
  -1  10   1        2.50        7.91      5.74 o 
   0  10   1        1.59       13.72      6.46 o 
   1  10   1        0.20       -2.17      6.60 o 
   2  10   1        4.76        2.92      5.82 o 
   3  10   1        0.08        6.34      6.13 o 
 -10   0   2        1.84        0.91      6.93 o 
  -8   0   2       31.59       14.77      8.09 o 
  -6   0   2       72.04       76.51     11.65 o 
  -4   0   2      568.98      656.04     29.72 o 
  -2   0   2     1090.12      966.35     27.22 o 
   0   0   2     2582.45     2475.92     85.04 o 
   2   0   2    34725.97    29921.94    703.29 o 
   4   0   2      469.46      474.30     16.25 o 
   6   0   2      395.05      412.40     18.53 o 
   8   0   2      115.07      150.19     12.34 o 
  10   0   2       24.12       18.08      7.03 o 
 -10   1   2        2.00        7.34      6.71 o 
  -9   1   2        2.63        1.86      3.90 o 
  -8   1   2       10.92        9.20      3.84 o 
  -7   1   2       21.71       33.19      5.41 o 
  -6   1   2      119.20      122.91      7.62 o 
  -5   1   2      632.86      643.03     22.17 o 
  -4   1   2       15.76       27.75      6.51 o 
  -3   1   2      604.65      561.95     17.71 o 
  -2   1   2     2287.74     2002.31     35.84 o 
  -1   1   2     3373.61     3138.47     48.12 o 
   0   1   2     3251.08     2948.35     50.13 o 
   1   1   2      150.66      139.62      4.45 o 
   2   1   2     1495.58     1522.19     31.47 o 
   3   1   2        4.74        5.05      1.69 o 
   4   1   2       28.18       30.92      3.32 o 
   5   1   2      671.86      626.61     43.07 o 
   6   1   2        6.08        7.51      2.86 o 
   7   1   2      117.96      130.71      8.63 o 
   8   1   2      219.37      242.70     14.48 o 
   9   1   2       27.66       24.77      4.85 o 
  10   1   2        0.01        0.29      3.87 o 
 -10   2   2       21.48       13.13      7.40 o 
  -9   2   2        7.82        8.52      5.87 o 
  -8   2   2        7.66       14.95      6.20 o 
  -7   2   2      126.86      131.90     12.17 o 
  -6   2   2      453.66      486.70     16.32 o 
  -5   2   2        5.85       11.65      2.84 o 
  -4   2   2      468.57      493.66     13.77 o 
  -3   2   2      360.08      344.95      8.72 o 
  -2   2   2     1461.88     1353.97     22.59 o 
  -1   2   2     2964.12     2705.71     42.14 o 
   0   2   2      730.40      641.38     12.72 o 
   1   2   2     6958.00     6814.58    132.35 o 
   2   2   2      974.76      952.65     21.24 o 
   3   2   2      221.25      194.68      7.01 o 
   4   2   2      150.01      148.40     10.73 o 
   5   2   2       12.15       14.21      3.06 o 
   6   2   2       50.20       52.45     10.79 o 
   7   2   2        9.49       21.31      4.32 o 
   8   2   2       65.57       69.20     10.25 o 
   9   2   2        0.04        0.97      3.98 o 
  10   2   2        5.51        7.91      4.49 o 
 -10   3   2        6.11        0.83      5.82 o 
  -9   3   2        2.96        4.80      5.67 o 
  -8   3   2       39.42       26.77      6.87 o 
  -7   3   2       94.50       86.12     10.00 o 
  -6   3   2       30.71       30.67      4.54 o 
  -5   3   2      146.48      159.87      7.82 o 
  -4   3   2       12.94       11.07      3.58 o 
  -3   3   2     1937.78     1877.74     39.14 o 
  -2   3   2      439.39      423.01      9.05 o 
  -1   3   2        0.45       -1.40      1.04 o 
   0   3   2      756.56      693.89     12.70 o 
   1   3   2      234.45      238.13      7.79 o 
   2   3   2     2090.23     2150.51     45.08 o 
   3   3   2        0.85        1.18      1.82 o 
   4   3   2        1.35        3.91      2.72 o 
   5   3   2      714.25      644.20     19.37 o 
   6   3   2       96.54       87.97      7.66 o 
   7   3   2        4.60       14.85      4.21 o 
   8   3   2       39.67       48.14      6.50 o 
   9   3   2        2.01        1.46      4.87 o 
  10   3   2        1.02        7.53      6.53 o 
 -10   4   2        0.00       -2.46      6.62 o 
  -9   4   2        2.25        8.59     10.33 o 
  -8   4   2       56.09       62.79      9.60 o 
  -7   4   2       18.93       19.31      6.30 o 
  -6   4   2       25.29       15.92      5.49 o 
  -5   4   2       19.68       12.62     11.04 o 
  -4   4   2        0.53        1.25      2.15 o 
  -3   4   2     1170.68     1201.33     21.95 o 
  -2   4   2        9.07        9.99      1.95 o 
  -1   4   2       16.46       19.34      2.04 o 
   0   4   2     1189.01     1160.77     24.53 o 
   1   4   2      438.37      441.64     14.01 o 
   2   4   2      574.88      622.97     16.66 o 
   3   4   2      968.30     1016.44     24.78 o 
   4   4   2        2.52        3.88      2.41 o 
   5   4   2       18.08       16.95      4.72 o 
   6   4   2       13.74       11.92      5.12 o 
   7   4   2        9.22        8.80      4.20 o 
   8   4   2       15.38        9.07      5.44 o 
   9   4   2        8.75       13.06     10.55 o 
  10   4   2        3.76        4.06      6.43 o 
  -9   5   2        0.01        3.08      5.72 o 
  -8   5   2       33.13       36.45      8.25 o 
  -7   5   2       31.01       40.19      8.04 o 
  -6   5   2       18.75       17.00      5.48 o 
  -5   5   2      245.17      217.12     15.81 o 
  -4   5   2       76.76       91.90     10.84 o 
  -3   5   2        0.12       -0.07      1.78 o 
  -2   5   2       41.72       58.10      6.40 o 
  -1   5   2      184.87      168.79     10.24 o 
   0   5   2       28.29       28.39      2.67 o 
   1   5   2      515.96      546.08     17.12 o 
   2   5   2       47.22       55.60      9.08 o 
   3   5   2        2.17        1.12      3.21 o 
   4   5   2        1.26        0.71      2.58 o 
   5   5   2       54.95       57.39      6.14 o 
   6   5   2       38.22       44.73      9.33 o 
   7   5   2       28.68       36.64      7.62 o 
   8   5   2      148.95      159.30     14.08 o 
   9   5   2       35.07       44.76     10.18 o 
  -9   6   2        0.77       -3.32      6.30 o 
  -8   6   2       14.73        1.35      5.73 o 
  -7   6   2       99.08      119.52     13.00 o 
  -6   6   2      249.25      258.80     18.89 o 
  -5   6   2       63.34       70.38      9.09 o 
  -4   6   2       21.20       22.38      5.91 o 
  -3   6   2       38.88       41.19      4.67 o 
  -2   6   2        0.12        0.31      1.99 o 
  -1   6   2      166.29      164.05      6.55 o 
   0   6   2       56.74       55.85      5.28 o 
   1   6   2      118.56      117.73      7.56 o 
   2   6   2      124.86      129.37     10.74 o 
   3   6   2        9.17        6.39      3.47 o 
   4   6   2       32.94       19.35      6.91 o 
   5   6   2       15.82       22.16     11.45 o 
   6   6   2       31.99       27.31      6.53 o 
   7   6   2       49.64       40.87      7.99 o 
   8   6   2       44.22       43.23      8.81 o 
  -8   7   2        2.80       -4.04      5.94 o 
  -7   7   2       22.62       14.17     13.87 o 
  -6   7   2       77.62       83.66     11.19 o 
  -5   7   2      220.57      210.39     16.06 o 
  -4   7   2        1.96        2.07      4.39 o 
  -3   7   2        2.78       -1.17      3.57 o 
  -2   7   2       96.91       90.41      8.28 o 
  -1   7   2        0.15       -3.93      3.15 o 
   0   7   2        0.02       -0.94      2.39 o 
   1   7   2        5.85       11.01      3.69 o 
   2   7   2        0.10        2.19      3.42 o 
   3   7   2       22.14       35.87      6.38 o 
   4   7   2       15.23       18.78      6.13 o 
   5   7   2        5.90        1.05      4.54 o 
   6   7   2        0.91        5.54      6.75 o 
   7   7   2       28.47       30.83      7.97 o 
   8   7   2       35.22       42.61      9.39 o 
  -7   8   2       32.34       15.51      7.59 o 
  -6   8   2        6.48       15.04      6.77 o 
  -5   8   2       12.08       14.31      6.54 o 
  -4   8   2       38.18       26.73      7.55 o 
  -3   8   2       10.53        0.83      4.96 o 
  -2   8   2        3.16        0.95      3.68 o 
  -1   8   2       18.63       19.27      4.67 o 
   0   8   2        4.31        6.84      3.79 o 
   1   8   2      106.10       95.15     16.59 o 
   2   8   2      166.95      167.57     13.59 o 
   3   8   2       12.18       10.65      7.08 o 
   4   8   2        0.66        4.31      4.91 o 
   5   8   2        3.20        1.93      5.49 o 
   6   8   2       28.46       19.20      7.27 o 
   7   8   2       30.44       38.69      9.31 o 
  -5   9   2        6.04        8.59      6.82 o 
  -4   9   2        3.42       -4.36      4.28 o 
  -3   9   2        4.59        2.88      4.91 o 
  -2   9   2       44.71       60.87      9.39 o 
  -1   9   2       41.84       25.42      5.79 o 
   0   9   2       88.92       85.90      9.98 o 
   1   9   2        0.73        4.54      9.32 o 
   2   9   2        4.37        1.64      4.96 o 
   3   9   2       30.80       23.74      7.10 o 
   4   9   2        6.50       11.09      7.12 o 
   5   9   2        4.44        3.60     14.31 o 
  -3  10   2        1.39       -3.42      5.94 o 
  -2  10   2        1.50        0.65      6.03 o 
  -1  10   2       10.73        9.10      5.04 o 
   0  10   2        3.81        4.98      5.83 o 
   1  10   2       16.11        8.00      6.09 o 
   2  10   2        1.74        7.86      6.34 o 
   3  10   2        2.85        9.81      6.27 o 
  -9   0   3       13.36       13.28      8.88 o 
  -7   0   3        5.16       20.62      7.61 o 
  -5   0   3     1669.65     1612.39     63.93 o 
  -3   0   3       15.29       13.32      3.58 o 
  -1   0   3    13312.39    11844.66    229.33 o 
   1   0   3     3495.27     3208.02    111.46 o 
   3   0   3     3456.97     2982.70    192.02 o 
   5   0   3      989.83     1061.55     31.71 o 
   7   0   3      210.68      234.61     14.08 o 
   9   0   3       94.79       89.42     28.21 o 
 -10   1   3       17.75       11.90      9.67 o 
  -9   1   3       27.12       27.45      9.34 o 
  -8   1   3       12.12        4.78      3.82 o 
  -7   1   3       34.71       44.81      5.59 o 
  -6   1   3        0.30        6.49      5.01 o 
  -5   1   3      424.25      384.17     22.38 o 
  -4   1   3     1161.31     1243.77     35.88 o 
  -3   1   3      272.62      277.27      8.95 o 
  -2   1   3      986.50      927.81     16.17 o 
  -1   1   3     3279.42     2944.86     45.46 o 
   0   1   3      210.82      203.02      4.14 o 
   1   1   3        0.54       -0.60      0.94 o 
   2   1   3     4474.38     4335.95     84.97 o 
   3   1   3     2954.31     2854.58     57.83 o 
   4   1   3      308.83      302.50      9.63 o 
   5   1   3      719.02      716.41     18.99 o 
   6   1   3      109.11      122.87      7.54 o 
   7   1   3        6.01        4.23      2.91 o 
   8   1   3        0.31        1.22      2.86 o 
   9   1   3        1.06        4.75      3.70 o 
  10   1   3        1.30       -0.70      3.82 o 
 -10   2   3        2.41       -1.96      6.18 o 
  -9   2   3       26.81       27.72      8.28 o 
  -8   2   3        0.13        0.91      4.81 o 
  -7   2   3       55.45       48.44     12.31 o 
  -6   2   3       71.66       68.49      6.01 o 
  -5   2   3       83.36       90.65      7.22 o 
  -4   2   3      214.49      226.29      9.16 o 
  -3   2   3      532.91      546.25     11.02 o 
  -2   2   3      911.74      915.00     15.99 o 
  -1   2   3      718.44      688.84     12.25 o 
   0   2   3      398.10      370.46     14.28 o 
   1   2   3      352.50      322.57     11.97 o 
   2   2   3      364.06      392.37     10.52 o 
   3   2   3      939.86      855.41     35.47 o 
   4   2   3       99.00      113.41      6.06 o 
   5   2   3       69.84       67.91      5.45 o 
   6   2   3       65.99       66.79     11.43 o 
   7   2   3       23.61       18.32      4.53 o 
   8   2   3       39.21       31.47      5.44 o 
   9   2   3       73.27       78.62      7.47 o 
  10   2   3        0.79        0.04      3.99 o 
 -10   3   3       10.30        4.63      6.52 o 
  -9   3   3        1.61       -0.22      4.27 o 
  -8   3   3        4.67        6.97      5.41 o 
  -7   3   3       33.18       25.99      9.43 o 
  -6   3   3       17.51        8.45      4.51 o 
  -5   3   3      318.59      336.16     13.64 o 
  -4   3   3       97.42      107.53      5.83 o 
  -3   3   3       46.05       48.46      3.00 o 
  -2   3   3     2402.80     2456.82     39.34 o 
  -1   3   3     1223.27     1152.54     19.79 o 
   0   3   3       19.80       18.48      2.53 o 
   1   3   3      454.81      471.38     12.56 o 
   2   3   3     1580.97     1497.27     32.74 o 
   3   3   3      142.29      126.92     10.43 o 
   4   3   3      123.39      130.13      6.76 o 
   5   3   3       28.55       24.46      4.86 o 
   6   3   3      162.12      165.71      9.72 o 
   7   3   3       15.21       12.63      4.07 o 
   8   3   3        0.00       -1.29      3.88 o 
   9   3   3       16.87       15.08      7.31 o 
  10   3   3        1.58        0.41      5.76 o 
 -10   4   3        7.20        5.43     14.69 o 
  -9   4   3        0.02       -2.31      5.62 o 
  -8   4   3        0.19        3.51      5.64 o 
  -7   4   3       35.76       45.62      8.16 o 
  -6   4   3        1.36       -4.89      3.26 o 
  -5   4   3      104.02      109.51     16.58 o 
  -4   4   3       40.19       48.90      3.94 o 
  -3   4   3      236.76      236.32      8.14 o 
  -2   4   3     2452.86     2467.02     40.44 o 
  -1   4   3      107.05      115.51      4.26 o 
   0   4   3       73.58       73.90      4.10 o 
   1   4   3      116.70      111.75      6.80 o 
   2   4   3       24.63       22.07      3.38 o 
   3   4   3      112.21      111.38      6.52 o 
   4   4   3      108.28      123.12      7.26 o 
   5   4   3       23.73       26.64      4.26 o 
   6   4   3      304.48      253.75     11.29 o 
   7   4   3        4.25        3.51      4.43 o 
   8   4   3      222.91      214.18     12.62 o 
   9   4   3        0.03       -1.61      5.14 o 
  -9   5   3        6.23       -1.34      5.51 o 
  -8   5   3        0.54        2.75      5.68 o 
  -7   5   3       70.27       69.86      9.96 o 
  -6   5   3        4.44       -0.53      4.32 o 
  -5   5   3      291.61      280.98     15.41 o 
  -4   5   3      189.15      175.59     14.40 o 
  -3   5   3       75.11       97.95      5.51 o 
  -2   5   3       40.32       50.64      3.50 o 
  -1   5   3       20.36       25.90      3.15 o 
   0   5   3      942.08      947.01     17.94 o 
   1   5   3      207.60      206.14      8.27 o 
   2   5   3      936.75      959.03     42.74 o 
   3   5   3      295.82      284.17     10.92 o 
   4   5   3      140.61      167.47     11.83 o 
   5   5   3       76.61       76.41      8.01 o 
   6   5   3        2.11        2.63      3.37 o 
   7   5   3       93.94      112.31     33.40 o 
   8   5   3        1.18        3.57      5.16 o 
   9   5   3       71.02       67.83     16.66 o 
  -8   6   3        0.06        0.33      5.46 o 
  -7   6   3        7.26        7.51      6.03 o 
  -6   6   3        0.28        4.48      5.47 o 
  -5   6   3       33.40       25.64     12.00 o 
  -4   6   3       23.06       32.23     13.92 o 
  -3   6   3      214.16      226.85      9.61 o 
  -2   6   3        7.74        8.39      3.58 o 
  -1   6   3       50.68       54.37      4.90 o 
   0   6   3       41.43       44.12      3.56 o 
   1   6   3       37.80       33.56      3.85 o 
   2   6   3      161.59      163.94      9.60 o 
   3   6   3      152.61      153.57      9.86 o 
   4   6   3      196.37      217.44     11.05 o 
   5   6   3        2.82        4.30      3.61 o 
   6   6   3       25.66       19.84      5.92 o 
   7   6   3       42.99       44.83      8.43 o 
   8   6   3        0.39        2.00      6.18 o 
  -8   7   3        0.42        0.53      6.33 o 
  -7   7   3        1.07        4.06      5.27 o 
  -6   7   3       50.69       60.72      9.72 o 
  -5   7   3      156.69      172.91     40.34 o 
  -4   7   3       46.79       51.52      8.34 o 
  -3   7   3       27.15       16.47      6.62 o 
  -2   7   3       22.35       26.74      5.58 o 
  -1   7   3      113.44      117.58     12.35 o 
   0   7   3       49.48       55.43      6.32 o 
   1   7   3       63.38       48.47     11.94 o 
   2   7   3        3.61        6.18      4.08 o 
   3   7   3       85.30       58.80     10.25 o 
   4   7   3       16.18       16.90      7.04 o 
   5   7   3       26.93       21.97      6.45 o 
   6   7   3        1.56        3.40      5.15 o 
   7   7   3        1.99        4.07      5.48 o 
   8   7   3        0.22       -3.12      5.74 o 
  -7   8   3        0.78        2.82      5.84 o 
  -6   8   3        2.64        1.63      5.42 o 
  -5   8   3       59.65       65.13     22.12 o 
  -4   8   3       55.23       58.76     13.56 o 
  -3   8   3       74.41       62.93      7.55 o 
  -2   8   3        0.04       -2.54      3.21 o 
  -1   8   3       34.61       45.31      6.33 o 
   0   8   3      335.07      320.44     17.46 o 
   1   8   3       42.80       29.26      5.06 o 
   2   8   3        9.12       11.16      4.14 o 
   3   8   3        9.26        4.07      4.88 o 
   4   8   3       95.26      103.02     11.66 o 
   5   8   3       22.79       14.91      6.47 o 
   6   8   3        3.97        2.77      5.51 o 
   7   8   3       10.48       14.10      7.14 o 
  -5   9   3        0.71       -4.90      5.39 o 
  -4   9   3        8.14        6.86      6.77 o 
  -3   9   3        5.30       -0.88      5.06 o 
  -2   9   3        0.07       -4.69      3.73 o 
  -1   9   3       22.64       18.82      5.33 o 
   0   9   3       12.31       12.32      4.97 o 
   1   9   3       20.44       29.43      5.92 o 
   2   9   3       68.72       68.74     19.11 o 
   3   9   3        4.17       14.61      7.41 o 
   4   9   3        0.00        3.69      5.64 o 
   5   9   3        0.74        0.17      6.71 o 
  -3  10   3       16.50       14.88      7.09 o 
  -2  10   3        0.07       10.42      5.08 o 
  -1  10   3        2.79       -2.55      4.21 o 
   0  10   3        3.45        5.52      5.87 o 
   1  10   3       13.61        7.58      6.18 o 
   2  10   3        0.48       -0.71     10.05 o 
   3  10   3        0.04        3.40      6.29 o 
 -10   0   4        0.44        0.62      9.23 o 
  -8   0   4        0.59        1.10      6.55 o 
  -6   0   4      322.10      302.78     21.19 o 
  -4   0   4      322.07      399.51     21.28 o 
  -2   0   4      239.51      217.61      6.81 o 
   0   0   4      263.24      333.62      9.36 o 
   2   0   4    47114.23    43551.99   1022.97 o 
   4   0   4        9.40        8.54      2.70 o 
   6   0   4      222.40      234.42     12.28 o 
   8   0   4        0.00        1.23      4.17 o 
  10   0   4        3.45       12.00      6.48 o 
 -10   1   4        0.10        5.20      6.47 o 
  -9   1   4       37.93       41.11      8.55 o 
  -8   1   4        7.11        6.24      3.70 o 
  -7   1   4        6.33        3.97      5.08 o 
  -6   1   4       72.20       84.93     12.99 o 
  -4   1   4       92.82       88.16      5.85 o 
  -3   1   4       96.75       97.16      4.48 o 
  -2   1   4      246.22      264.11      6.24 o 
  -1   1   4      513.25      466.87     10.53 o 
   0   1   4     1496.91     1403.68     22.35 o 
   1   1   4    22959.79    21081.15    350.71 o 
   2   1   4    11414.83    11018.82    214.55 o 
   3   1   4      961.44      882.96     20.18 o 
   4   1   4       99.53      111.55      7.02 o 
   5   1   4        0.06        0.49      1.98 o 
   6   1   4       69.29       70.54      6.89 o 
   7   1   4        5.77        5.12      3.04 o 
   8   1   4       10.43        7.78      3.37 o 
   9   1   4        1.03        7.07      3.80 o 
  10   1   4       22.45       21.21      6.30 o 
 -10   2   4        1.55       11.99      7.12 o 
  -9   2   4       36.51       35.36     11.50 o 
  -8   2   4       50.73       60.09      9.66 o 
  -7   2   4       10.53        7.58      7.80 o 
  -6   2   4        0.15        1.69      2.39 o 
  -5   2   4       24.05       30.38      3.81 o 
  -4   2   4     2975.99     2914.07     52.90 o 
  -3   2   4      386.10      373.31      8.31 o 
  -2   2   4      572.41      606.89     11.73 o 
  -1   2   4      137.74      127.78      3.40 o 
   0   2   4       10.48       14.26      1.84 o 
   1   2   4      134.53      134.91      4.96 o 
   2   2   4        0.57       -0.03      1.27 o 
   3   2   4      754.88      739.47     17.98 o 
   4   2   4      376.44      388.17     11.81 o 
   5   2   4        4.93        9.64      2.69 o 
   6   2   4       51.85       51.73      6.29 o 
   7   2   4       90.64       87.98      7.44 o 
   8   2   4        6.63        8.08      3.67 o 
   9   2   4        0.94        2.61      3.50 o 
  10   2   4        5.02        1.59      4.91 o 
 -10   3   4       26.50       23.48     13.83 o 
  -9   3   4       31.36       40.37     16.18 o 
  -8   3   4        2.60        5.50      5.43 o 
  -7   3   4       23.20       30.58      7.50 o 
  -6   3   4       63.57       63.87      8.24 o 
  -5   3   4      110.35      102.32     15.68 o 
  -4   3   4      509.58      513.62     12.85 o 
  -3   3   4     1088.10     1103.83     19.93 o 
  -2   3   4     1087.14     1029.25     24.85 o 
  -1   3   4      329.02      369.20      9.39 o 
   0   3   4        0.07        0.43      1.26 o 
   1   3   4      227.82      193.23     12.30 o 
   2   3   4      256.09      255.68      8.53 o 
   3   3   4        0.95        1.30      2.11 o 
   4   3   4       87.17       87.12      6.02 o 
   5   3   4      188.60      181.87      9.90 o 
   6   3   4        6.34        6.16      3.00 o 
   7   3   4      319.06      316.14     21.27 o 
   8   3   4       34.19       25.80      5.43 o 
   9   3   4        8.17        6.93      4.08 o 
  10   3   4        5.58        2.59      6.83 o 
 -10   4   4        0.57        0.17      5.42 o 
  -9   4   4        5.46        2.72      5.61 o 
  -8   4   4        2.98        3.42      5.14 o 
  -7   4   4       13.78        4.53      4.80 o 
  -6   4   4      193.93      192.08     13.70 o 
  -5   4   4       14.42       13.46      5.08 o 
  -4   4   4       11.64        6.99      2.91 o 
  -3   4   4      270.56      327.36      8.23 o 
  -2   4   4       63.19       73.68      3.46 o 
  -1   4   4     2830.08     2942.88     53.25 o 
   0   4   4       17.96       19.24      2.49 o 
   1   4   4        0.90        1.50      1.97 o 
   2   4   4     1407.73     1504.95     34.01 o 
   3   4   4        0.17       -1.85      1.80 o 
   4   4   4        3.25        3.41      2.80 o 
   5   4   4        2.18        0.89      2.67 o 
   6   4   4        0.45        2.87      3.38 o 
   7   4   4        0.44        2.64      3.54 o 
   8   4   4        7.60       10.41      4.59 o 
   9   4   4       13.18       21.47      7.51 o 
  -9   5   4       12.47       10.27      7.09 o 
  -8   5   4        0.44        3.59      6.51 o 
  -7   5   4      178.51      169.08     14.36 o 
  -6   5   4       24.82       19.16      6.26 o 
  -5   5   4        2.19        1.31      3.76 o 
  -4   5   4       21.69       18.76      3.77 o 
  -3   5   4      100.33       98.68      6.22 o 
  -2   5   4       66.63       58.84     10.29 o 
  -1   5   4        1.53        0.46      1.39 o 
   0   5   4        1.54        5.55      2.06 o 
   1   5   4      154.68      184.45      6.85 o 
   2   5   4        4.35        6.38      2.51 o 
   3   5   4       80.13       93.09      7.10 o 
   4   5   4        1.74        3.93      3.11 o 
   5   5   4       49.99       47.13      5.88 o 
   6   5   4        1.77        2.32      3.46 o 
   7   5   4       49.93       54.47      7.01 o 
   8   5   4        9.26        9.26      5.70 o 
   9   5   4        2.47        4.59      5.97 o 
  -8   6   4        3.15       -3.12      5.39 o 
  -7   6   4        1.10       -2.95      4.48 o 
  -6   6   4        0.89        0.37      4.17 o 
  -5   6   4      101.81      125.05     11.86 o 
  -4   6   4      773.66      838.42     24.34 o 
  -3   6   4       94.11       99.24      7.41 o 
  -2   6   4        0.01       -2.83      2.53 o 
  -1   6   4       11.26       11.42      3.44 o 
   0   6   4      158.01      154.06      7.12 o 
   1   6   4        2.00        3.83      2.38 o 
   2   6   4        7.85        9.65      2.88 o 
   3   6   4       31.87       37.75      5.20 o 
   4   6   4       39.50       39.40      5.68 o 
   5   6   4       13.64        6.77      4.23 o 
   6   6   4       19.27       23.84      6.29 o 
   7   6   4        4.45       -0.11      4.63 o 
   8   6   4        3.36        2.61      5.58 o 
  -8   7   4        2.17       -5.61      5.41 o 
  -7   7   4        0.67        6.03      5.63 o 
  -6   7   4       10.76       12.27      6.33 o 
  -5   7   4       55.69       48.95      8.47 o 
  -4   7   4       87.47      108.51     17.39 o 
  -3   7   4      894.25      940.53     27.15 o 
  -2   7   4        0.02        0.05      3.48 o 
  -1   7   4       49.55       40.42      6.64 o 
   0   7   4      234.15      211.90     10.89 o 
   1   7   4      140.54      148.45      9.43 o 
   2   7   4       43.69       37.23      5.90 o 
   3   7   4       59.79       51.06      6.65 o 
   4   7   4        2.64        2.49      3.87 o 
   5   7   4       49.69       48.58     13.76 o 
   6   7   4        2.60        5.41      5.13 o 
   7   7   4        0.02        1.44      5.59 o 
  -7   8   4        0.82       -2.35      5.92 o 
  -6   8   4        0.08        0.91      5.18 o 
  -5   8   4       55.46       60.03     10.13 o 
  -4   8   4        1.19       -2.77      4.39 o 
  -3   8   4       17.89       12.44      7.15 o 
  -2   8   4       37.03       17.38     12.32 o 
  -1   8   4        0.75       -1.51      3.39 o 
   0   8   4        5.08        2.76      3.82 o 
   1   8   4       16.28       14.06      4.75 o 
   2   8   4      151.25      146.41     10.17 o 
   3   8   4       11.12        4.85      4.18 o 
   4   8   4       13.00       19.24      6.09 o 
   5   8   4        2.54       -5.88      4.87 o 
   6   8   4       24.60       37.54     10.68 o 
  -5   9   4        6.83        7.46     16.25 o 
  -4   9   4       16.47       16.43     11.39 o 
  -3   9   4        8.58        7.17      4.76 o 
  -2   9   4       12.70       10.62      5.17 o 
  -1   9   4        0.80       -1.31      3.65 o 
   0   9   4        2.40       -0.53      6.09 o 
   1   9   4       66.56       59.53      7.33 o 
   2   9   4       43.60       61.10      9.16 o 
   3   9   4       35.30       42.81     11.85 o 
   4   9   4        0.35        2.57      5.29 o 
   5   9   4        1.77        3.23      7.33 o 
  -3  10   4        1.33        2.26      6.12 o 
  -2  10   4        0.08        2.53      4.84 o 
  -1  10   4        5.48        7.81      4.97 o 
   0  10   4        8.00       10.33      5.07 o 
   1  10   4        0.21       -5.48      4.95 o 
   2  10   4       18.71        4.54      5.77 o 
   3  10   4       14.22       13.69      7.20 o 
  -9   0   5        0.33       -6.24      6.82 o 
  -7   0   5       12.23       16.05      7.91 o 
  -5   0   5       15.70        8.44      5.06 o 
  -3   0   5      334.45      328.25     19.28 o 
  -1   0   5     1247.86     1207.96     25.68 o 
   1   0   5    21087.32    18763.99    634.71 o 
   3   0   5     9548.37     9246.95    220.80 o 
   5   0   5       28.35       28.81      9.19 o 
   7   0   5       26.48       13.98      5.67 o 
   9   0   5       77.35       75.51     10.20 o 
 -10   1   5        0.10       -4.29      5.78 o 
  -9   1   5        0.12        3.63     12.33 o 
  -8   1   5        0.53        0.28      5.15 o 
  -7   1   5       79.44       85.59     10.17 o 
  -6   1   5       69.04       48.59      7.32 o 
  -5   1   5      574.25      568.84     29.46 o 
  -4   1   5      601.10      617.71     17.20 o 
  -3   1   5      169.32      177.99      5.41 o 
  -2   1   5       24.45       25.23      1.81 o 
  -1   1   5     2690.78     2600.16     37.14 o 
   0   1   5      294.85      306.54      6.21 o 
   1   1   5     5904.75     5734.36     96.90 o 
   2   1   5       80.42       76.03      4.91 o 
   3   1   5     1052.67      940.17     18.69 o 
   4   1   5       18.97       18.26      2.58 o 
   5   1   5      238.10      248.30      8.25 o 
   6   1   5        5.96        4.41      2.50 o 
   7   1   5      159.87      173.90      8.63 o 
   8   1   5        5.51        4.29      3.28 o 
   9   1   5        3.03        0.03      4.21 o 
  10   1   5        1.40        2.75      5.80 o 
 -10   2   5      129.56      148.87     15.82 o 
  -9   2   5       40.99       50.76      9.62 o 
  -8   2   5       39.76       33.63      9.50 o 
  -7   2   5        0.48        7.18      5.29 o 
  -6   2   5       39.24       24.62     14.73 o 
  -5   2   5      167.75      168.38      6.82 o 
  -4   2   5        9.44       10.59      1.98 o 
  -3   2   5      899.44      911.75     16.73 o 
  -2   2   5      565.75      581.76     11.54 o 
  -1   2   5      182.70      178.29      7.88 o 
   0   2   5      124.08      119.08      3.56 o 
   1   2   5      223.91      242.78      7.33 o 
   2   2   5      569.73      547.91     13.56 o 
   3   2   5      171.01      169.39      6.44 o 
   4   2   5        7.70       16.71      2.91 o 
   5   2   5        0.63        1.54      2.20 o 
   6   2   5       44.28       42.40      5.16 o 
   7   2   5       13.45       13.44      4.44 o 
   8   2   5        3.96        6.16      3.57 o 
   9   2   5        7.14        4.18      5.30 o 
  10   2   5        0.12        0.04      5.58 o 
 -10   3   5        0.13        1.79      6.62 o 
  -9   3   5        9.07       11.44      6.69 o 
  -8   3   5       55.52       52.18      8.94 o 
  -7   3   5       23.97       26.83      6.99 o 
  -6   3   5       37.03       32.60      7.91 o 
  -5   3   5      257.89      268.61     11.29 o 
  -4   3   5      618.84      690.47     16.81 o 
  -3   3   5      696.58      721.69     16.73 o 
  -2   3   5       65.65       59.92      4.05 o 
  -1   3   5      328.12      313.46      8.40 o 
   0   3   5      415.75      403.43      9.91 o 
   1   3   5      114.96      101.75      5.20 o 
   2   3   5      357.50      354.86     16.45 o 
   3   3   5      443.62      447.54     12.89 o 
   4   3   5        5.62       10.29      3.38 o 
   5   3   5       23.36       33.74      4.45 o 
   6   3   5        5.65        9.61      3.63 o 
   7   3   5        1.33        3.10      3.47 o 
   8   3   5       34.52       25.86      5.46 o 
   9   3   5       12.51        6.21      4.42 o 
  10   3   5        3.88       -6.48      5.69 o 
  -9   4   5       17.07       18.59     10.73 o 
  -8   4   5       58.04       64.22      9.90 o 
  -7   4   5       67.84       81.22     10.35 o 
  -6   4   5       53.28       64.22      8.75 o 
  -5   4   5        0.02        0.46      2.94 o 
  -4   4   5      435.03      412.36     12.31 o 
  -3   4   5       34.56       38.93      4.26 o 
  -2   4   5      206.93      248.29      8.28 o 
  -1   4   5        7.22       10.79      2.38 o 
   0   4   5      557.00      528.56     12.77 o 
   1   4   5       72.03       65.44      4.91 o 
   2   4   5        0.61        2.47      2.08 o 
   3   4   5       14.44       17.42      3.74 o 
   4   4   5       15.89       13.25      3.32 o 
   5   4   5        0.81       -3.44      2.44 o 
   6   4   5       33.74       32.66      5.77 o 
   7   4   5       10.49        5.22      4.74 o 
   8   4   5       60.78       53.09      6.82 o 
   9   4   5        6.72        7.08      6.43 o 
  -9   5   5        2.75       -5.70      5.36 o 
  -8   5   5        2.17        3.24      5.42 o 
  -7   5   5       34.83       38.16     14.51 o 
  -6   5   5        0.48        8.94      4.91 o 
  -5   5   5      723.19      716.05     22.09 o 
  -4   5   5      287.09      268.35     10.10 o 
  -3   5   5       76.75       78.69      7.02 o 
  -2   5   5        4.54        4.10      2.37 o 
  -1   5   5       68.15       62.71      4.69 o 
   0   5   5        8.85        8.68      2.37 o 
   1   5   5       17.47       25.59      3.16 o 
   2   5   5        0.05        0.63      2.52 o 
   3   5   5       91.85       95.94      7.93 o 
   4   5   5      276.01      272.10      9.67 o 
   5   5   5       74.30       75.65      7.66 o 
   6   5   5        5.62        3.82      3.65 o 
   7   5   5        4.45        3.80      4.20 o 
   8   5   5       57.58       59.00      9.70 o 
   9   5   5        1.42        4.31      8.62 o 
  -8   6   5       36.39       16.16      7.66 o 
  -7   6   5       13.19        5.63      5.34 o 
  -6   6   5      126.21      106.68     11.72 o 
  -5   6   5      139.47      147.71     16.99 o 
  -4   6   5       21.81       22.25      4.32 o 
  -3   6   5      268.02      283.92     10.72 o 
  -2   6   5      100.14      108.68      6.92 o 
  -1   6   5        0.91       -1.66      2.71 o 
   0   6   5      229.31      215.48     10.33 o 
   1   6   5       11.80        8.81      2.77 o 
   2   6   5       29.34       27.35      3.79 o 
   3   6   5      283.23      252.28     15.58 o 
   4   6   5       35.09       38.91      5.82 o 
   5   6   5        1.06        2.09      3.54 o 
   6   6   5       33.84       31.56      5.75 o 
   7   6   5        4.89        3.23      5.13 o 
   8   6   5        0.01        8.09      8.53 o 
  -8   7   5        0.08       -2.68      6.11 o 
  -7   7   5        1.22        8.54      5.91 o 
  -6   7   5        0.49       -1.03      4.85 o 
  -5   7   5       10.19        6.78      4.77 o 
  -4   7   5      379.59      395.15     13.90 o 
  -3   7   5      144.99      131.29      8.40 o 
  -2   7   5      144.96      123.40      9.73 o 
  -1   7   5       75.40       85.04      7.84 o 
   0   7   5      353.78      322.93     15.86 o 
   1   7   5      115.49      146.21     14.11 o 
   2   7   5        6.81       11.85      4.26 o 
   3   7   5       45.19       48.90      6.38 o 
   4   7   5        0.01       -3.48      3.27 o 
   5   7   5        8.81       13.84      4.98 o 
   6   7   5        6.51        7.10      5.27 o 
   7   7   5       26.08       15.10     12.71 o 
  -6   8   5       13.52       15.63      7.02 o 
  -5   8   5       21.28       24.72      7.47 o 
  -4   8   5       10.04        6.09      4.38 o 
  -3   8   5       19.50       21.57      5.50 o 
  -2   8   5      154.90      163.58     11.25 o 
  -1   8   5        0.01        0.26      3.59 o 
   0   8   5       14.50       10.60      4.37 o 
   1   8   5       47.73       39.89      6.06 o 
   2   8   5      108.94      122.79      9.37 o 
   3   8   5       92.63       94.67      8.80 o 
   4   8   5        0.20       -3.86      4.42 o 
   5   8   5        0.46        2.32      4.88 o 
   6   8   5       48.31       37.06      8.92 o 
  -5   9   5       20.06       36.63      9.46 o 
  -4   9   5       14.58       21.95      7.55 o 
  -3   9   5        5.37        5.42      4.65 o 
  -2   9   5        7.87        3.72      4.31 o 
  -1   9   5       29.81       33.25      6.00 o 
   0   9   5        0.90       10.01      4.50 o 
   1   9   5        6.88        9.59      4.71 o 
   2   9   5       10.45        8.25      4.64 o 
   3   9   5        0.11       -4.44      4.64 o 
   4   9   5       14.30       13.08      6.19 o 
   5   9   5        0.61        6.34      7.28 o 
  -3  10   5        2.27        5.49      5.14 o 
  -2  10   5        0.04        0.66      4.55 o 
  -1  10   5        2.98        7.55      4.83 o 
   0  10   5        0.04        4.97      4.76 o 
   1  10   5       18.80       22.45      7.51 o 
   2  10   5        3.62        3.01      5.76 o 
   3  10   5        0.63       -0.51      5.82 o 
 -10   0   6       11.70       -1.10      8.93 o 
  -8   0   6       30.16       17.37      9.37 o 
  -6   0   6        0.80        4.27      5.76 o 
  -4   0   6       79.02       77.33      7.06 o 
  -2   0   6      343.74      353.15     16.03 o 
   0   0   6     4222.27     4189.54    111.27 o 
   2   0   6      115.54      103.84      4.66 o 
   4   0   6     2739.14     2689.65     69.02 o 
   6   0   6        3.22        2.02      8.44 o 
   8   0   6       41.96       40.41      7.58 o 
  10   0   6       51.93       32.76     13.15 o 
 -10   1   6      173.32      170.71     16.88 o 
  -9   1   6      197.92      190.90     24.54 o 
  -8   1   6       62.75       44.12      8.71 o 
  -7   1   6       13.60       17.59      6.68 o 
  -6   1   6        0.01        1.27      3.96 o 
  -5   1   6       12.69       18.58      4.07 o 
  -4   1   6      387.65      342.12     10.01 o 
  -3   1   6     1293.74     1359.66     23.86 o 
  -2   1   6       98.65       96.41      3.77 o 
  -1   1   6     1355.43     1318.45     19.95 o 
   0   1   6      676.77      630.96     11.27 o 
   1   1   6     2431.44     2407.11     41.87 o 
   2   1   6        3.40        3.11      1.36 o 
   3   1   6     1016.49     1008.79     19.92 o 
   4   1   6     4587.29     4526.43     79.24 o 
   5   1   6      284.48      260.82     10.16 o 
   6   1   6       17.96       18.04      3.34 o 
   7   1   6        1.27        2.88      2.95 o 
   8   1   6       53.84       56.85      7.73 o 
   9   1   6       17.78       16.17      6.78 o 
  10   1   6        0.02        8.50      6.66 o 
 -10   2   6        9.98       -2.61      6.18 o 
  -9   2   6       17.60       18.64      7.39 o 
  -8   2   6       47.06       38.62      8.29 o 
  -7   2   6       23.06       47.05     11.92 o 
  -6   2   6        0.24        0.23      3.67 o 
  -5   2   6      231.92      227.84     12.74 o 
  -4   2   6      320.22      348.85     10.40 o 
  -3   2   6       63.27       69.52      4.23 o 
  -2   2   6      558.83      525.18     10.84 o 
  -1   2   6       51.22       56.59      2.37 o 
   0   2   6       92.20      102.49      3.44 o 
   1   2   6      303.70      318.26      7.69 o 
   2   2   6      412.04      409.08     13.54 o 
   3   2   6       86.19      100.53      5.07 o 
   4   2   6        5.44        4.05      2.20 o 
   5   2   6      169.60      169.81      8.04 o 
   6   2   6      102.55      100.03      8.73 o 
   7   2   6        7.87        7.17      3.17 o 
   8   2   6       21.14       29.09      7.54 o 
   9   2   6        1.94        5.12      6.24 o 
  10   2   6        0.16        4.54      7.32 o 
 -10   3   6        6.82        1.61      7.67 o 
  -9   3   6       32.18       38.39      9.48 o 
  -8   3   6        1.83       -2.44      4.64 o 
  -7   3   6      223.97      233.43     17.83 o 
  -6   3   6      338.21      338.84     16.79 o 
  -5   3   6        3.90        7.74      3.50 o 
  -4   3   6       23.89       32.64      3.82 o 
  -3   3   6      376.58      360.76     12.59 o 
  -2   3   6        0.36        2.51      1.43 o 
  -1   3   6      716.55      698.76     13.98 o 
   0   3   6      547.99      512.25     11.99 o 
   1   3   6       32.97       38.50      5.23 o 
   2   3   6       41.48       35.06      3.42 o 
   3   3   6      757.91      766.22     19.20 o 
   4   3   6      349.84      393.34     12.43 o 
   5   3   6      272.39      261.82     31.85 o 
   6   3   6       45.27       49.15      5.75 o 
   7   3   6        8.84       13.50      7.28 o 
   8   3   6        0.00        6.12      3.89 o 
   9   3   6       15.71       11.90      6.52 o 
  -9   4   6       15.03        9.67      6.68 o 
  -8   4   6        1.70       -4.95      4.35 o 
  -7   4   6      132.63      124.64     12.40 o 
  -6   4   6      127.74      152.86     12.82 o 
  -5   4   6      136.17      134.84      9.24 o 
  -4   4   6        3.22        0.47      1.96 o 
  -3   4   6      415.89      434.64     12.34 o 
  -2   4   6       48.44       51.35      4.70 o 
  -1   4   6      536.47      486.39     10.23 o 
   0   4   6        0.60        0.91      0.93 o 
   1   4   6       17.40       26.59      3.49 o 
   2   4   6       78.39       67.08      5.44 o 
   3   4   6      471.19      505.23     33.09 o 
   4   4   6       85.38       91.35      6.50 o 
   5   4   6      196.41      177.36     15.39 o 
   6   4   6        3.65        0.09      3.23 o 
   7   4   6        7.00        6.90      4.31 o 
   8   4   6        0.36       -1.87      4.58 o 
   9   4   6       25.18       22.92      9.59 o 
  -9   5   6        4.49        2.15      6.65 o 
  -8   5   6        0.05        4.07      5.91 o 
  -7   5   6       39.90       46.83      8.48 o 
  -6   5   6       85.21       97.38     10.91 o 
  -5   5   6      164.88      166.14     10.51 o 
  -4   5   6        1.65        3.02      2.87 o 
  -3   5   6       99.84       97.94      6.51 o 
  -2   5   6        2.00        7.38      2.72 o 
  -1   5   6      116.99      126.43      7.92 o 
   0   5   6       10.79        8.27      2.30 o 
   1   5   6       28.69       31.27      3.57 o 
   2   5   6        0.94        0.51      2.35 o 
   3   5   6      122.77      131.38     11.43 o 
   4   5   6       34.18       36.75      4.29 o 
   5   5   6       33.82       35.70      5.38 o 
   6   5   6        2.82        1.95      3.55 o 
   7   5   6        3.32        5.20      4.20 o 
   8   5   6       19.26       17.60     18.51 o 
  -8   6   6       21.94       22.44      7.74 o 
  -7   6   6        5.32        7.69      5.96 o 
  -6   6   6        0.74       -2.20      4.32 o 
  -5   6   6        6.02        5.24      3.82 o 
  -4   6   6      463.12      480.25     15.13 o 
  -3   6   6       12.55       15.37      3.82 o 
  -2   6   6       76.78       74.60      6.07 o 
  -1   6   6       42.37       48.81      4.89 o 
   0   6   6        0.01        0.42      2.36 o 
   1   6   6        7.38        6.57      2.89 o 
   2   6   6       87.77       76.22      7.29 o 
   3   6   6       15.84       11.43      3.99 o 
   4   6   6        0.71       -0.69      4.57 o 
   5   6   6        6.13        1.06      4.65 o 
   6   6   6        5.48        4.29      3.96 o 
   7   6   6       13.92        8.13      7.21 o 
   8   6   6       16.85       15.83     10.07 o 
  -7   7   6        9.82        2.36      8.07 o 
  -6   7   6       11.59       11.21      8.73 o 
  -5   7   6       60.14       54.44      9.69 o 
  -4   7   6       29.79       24.57      4.72 o 
  -3   7   6       26.28       17.33      4.42 o 
  -2   7   6        0.16        3.50      3.67 o 
  -1   7   6      543.58      531.72     16.82 o 
   0   7   6       62.37       66.03     10.15 o 
   1   7   6      200.31      181.23     10.39 o 
   2   7   6       95.47       87.62     10.46 o 
   3   7   6       20.35       31.84      5.43 o 
   4   7   6      121.08      117.31     15.30 o 
   5   7   6       11.47       14.50      5.08 o 
   6   7   6        4.21       13.26      5.89 o 
   7   7   6       11.63        7.91      7.91 o 
  -6   8   6        1.48        5.91      8.55 o 
  -5   8   6       35.26       29.30     10.25 o 
  -4   8   6        0.99        8.72      7.84 o 
  -3   8   6       46.80       53.43      8.79 o 
  -2   8   6       11.79       14.13      4.71 o 
  -1   8   6       11.50        8.34      4.09 o 
   0   8   6        1.33       -1.87      3.22 o 
   1   8   6        0.09       -1.58      3.19 o 
   2   8   6       10.93       10.14      4.36 o 
   3   8   6       13.28       13.82      5.18 o 
   4   8   6       44.43       44.96      6.83 o 
   5   8   6        3.58        2.12      5.39 o 
   6   8   6        0.79        2.82      5.55 o 
  -5   9   6        2.55        5.48      6.33 o 
  -4   9   6        6.99       10.47      5.70 o 
  -3   9   6        2.78        9.74      4.80 o 
  -2   9   6        7.10        6.09      4.37 o 
  -1   9   6       21.19       18.55      8.01 o 
   0   9   6       11.55       15.68      5.04 o 
   1   9   6        4.32        2.97      4.23 o 
   2   9   6       28.62       34.31     10.84 o 
   3   9   6        2.47        1.88      5.08 o 
   4   9   6        8.28       15.32      6.60 o 
   5   9   6       14.00       17.75      7.89 o 
  -3  10   6        8.25       15.34      5.99 o 
  -2  10   6        1.86       -1.55      4.56 o 
  -1  10   6        0.22        9.85      5.14 o 
   0  10   6        2.68       12.09      5.26 o 
   1  10   6        1.87        8.49      5.02 o 
   2  10   6       13.13       17.49     10.29 o 
  -9   0   7      342.06      417.10     31.31 o 
  -7   0   7       28.89       20.18      8.75 o 
  -5   0   7       12.16        4.63      4.42 o 
  -3   0   7      453.37      506.58     13.94 o 
  -1   0   7      502.38      462.68     11.94 o 
   1   0   7     1096.64     1157.30     45.77 o 
   3   0   7       63.55       57.79      8.09 o 
   5   0   7      182.20      190.55     10.55 o 
   7   0   7      119.99      156.67     19.30 o 
   9   0   7        8.80       18.42     11.52 o 
 -10   1   7        0.33        5.16      6.91 o 
  -9   1   7        2.37        7.36      6.35 o 
  -8   1   7        1.85       -3.69      4.44 o 
  -7   1   7       17.30       15.14      6.00 o 
  -6   1   7        3.44        3.15      4.17 o 
  -5   1   7       26.67       35.78      4.79 o 
  -4   1   7      200.20      205.60      7.93 o 
  -3   1   7     1820.94     1809.33     30.83 o 
  -2   1   7      939.56      990.48     16.07 o 
  -1   1   7        2.16        2.76      1.06 o 
   0   1   7       14.28       11.31      1.32 o 
   1   1   7     3166.77     2980.07     60.38 o 
   2   1   7      511.54      517.25     10.81 o 
   3   1   7       38.89       37.73      4.07 o 
   4   1   7     2166.66     2167.32     40.29 o 
   5   1   7      269.88      265.15     10.36 o 
   6   1   7      163.93      172.67     11.68 o 
   7   1   7       43.35       46.49      8.95 o 
   8   1   7        0.93        2.69      4.90 o 
   9   1   7       25.24       32.18     10.62 o 
  10   1   7        3.65        4.34     10.57 o 
 -10   2   7        3.96        4.25      6.84 o 
  -9   2   7       67.88       98.69     21.61 o 
  -8   2   7      119.06      112.32     12.63 o 
  -7   2   7       90.80       87.81     10.70 o 
  -6   2   7        2.51       11.97      5.01 o 
  -5   2   7       23.08       45.33      6.91 o 
  -4   2   7      110.09      114.55      6.33 o 
  -3   2   7      647.33      740.23     14.95 o 
  -2   2   7      158.53      160.04      5.11 o 
  -1   2   7     1818.21     1799.91     26.91 o 
   0   2   7      473.37      456.78      9.22 o 
   1   2   7        3.63        7.79      1.56 o 
   2   2   7      160.91      158.95      5.10 o 
   3   2   7      706.98      743.99     15.93 o 
   4   2   7      983.63      980.87     20.73 o 
   5   2   7      491.26      454.66     12.41 o 
   6   2   7      348.79      341.59     11.05 o 
   7   2   7        6.13        6.79      3.55 o 
   8   2   7       23.62       22.38      7.30 o 
   9   2   7        0.03        4.51      5.79 o 
  10   2   7        0.89        1.62      6.95 o 
 -10   3   7       10.48       19.70     13.19 o 
  -9   3   7        5.78        5.48      5.88 o 
  -8   3   7       12.34        4.11      5.46 o 
  -7   3   7       49.14       46.41      8.19 o 
  -6   3   7       32.80       32.34     13.35 o 
  -5   3   7       31.96       33.98      5.24 o 
  -4   3   7       41.53       58.24      6.52 o 
  -3   3   7      128.18      130.18      6.76 o 
  -2   3   7      656.25      690.64     13.88 o 
  -1   3   7      439.47      438.67      8.33 o 
   0   3   7     1350.99     1275.85     22.16 o 
   1   3   7       49.56       57.58      5.36 o 
   2   3   7      165.27      159.87      8.94 o 
   3   3   7      132.38      156.35      8.15 o 
   4   3   7      189.07      195.10     12.60 o 
   5   3   7      208.50      195.00     13.98 o 
   6   3   7       11.55       15.50      3.96 o 
   7   3   7       55.87       56.94      6.97 o 
   8   3   7        1.76       -1.38      4.97 o 
   9   3   7        0.85       -4.46      5.22 o 
  -9   4   7       40.40       35.38     31.99 o 
  -8   4   7        0.05       -0.49      5.67 o 
  -7   4   7       18.45       15.76      6.33 o 
  -6   4   7      336.55      327.21     14.81 o 
  -5   4   7        2.87        3.93      3.50 o 
  -4   4   7        1.08       -2.41      2.27 o 
  -3   4   7       14.57       12.62      2.93 o 
  -2   4   7       76.64       91.42      6.08 o 
  -1   4   7       19.55       21.19      2.72 o 
   0   4   7      431.20      390.24      8.88 o 
   1   4   7      400.11      391.83     10.74 o 
   2   4   7       70.21       69.03      8.76 o 
   3   4   7      433.42      448.71     13.86 o 
   4   4   7       78.39       74.34      8.55 o 
   5   4   7        1.33        1.75      3.65 o 
   6   4   7       90.83       99.78      7.96 o 
   7   4   7        4.09        7.05      8.60 o 
   8   4   7        0.07       -3.12      6.38 o 
   9   4   7        2.73        0.22      6.12 o 
  -9   5   7        4.80       -0.83      6.05 o 
  -8   5   7        7.22        5.66      8.77 o 
  -7   5   7       24.02       17.42      7.37 o 
  -6   5   7        0.50        1.18      3.73 o 
  -5   5   7      281.72      265.80     11.41 o 
  -4   5   7       51.91       51.92      7.51 o 
  -3   5   7      185.55      154.57      7.94 o 
  -2   5   7      729.51      706.13     15.60 o 
  -1   5   7      201.46      199.52      8.06 o 
   0   5   7       45.83       54.23      5.45 o 
   1   5   7        3.22        3.40      2.17 o 
   2   5   7       11.39       17.31      5.76 o 
   3   5   7        3.47        4.48      3.04 o 
   4   5   7      108.08      137.40      8.47 o 
   5   5   7       19.35       20.30      4.40 o 
   6   5   7        0.55        1.24      3.53 o 
   7   5   7        7.40        9.51      5.73 o 
   8   5   7        8.38       -0.66      8.79 o 
  -8   6   7        0.17        3.71      5.92 o 
  -7   6   7        2.61       -5.68      4.62 o 
  -6   6   7       58.54       94.54     24.78 o 
  -5   6   7       17.89       15.20      4.08 o 
  -4   6   7      126.35      133.37      8.44 o 
  -3   6   7      156.43      145.37      8.37 o 
  -2   6   7       32.77       40.29      4.97 o 
  -1   6   7      258.99      250.95      9.46 o 
   0   6   7       44.68       48.11      4.80 o 
   1   6   7        0.24       -2.13      2.44 o 
   2   6   7      211.19      205.77     10.97 o 
   3   6   7       37.55       45.30      5.87 o 
   4   6   7       91.23       99.94     11.40 o 
   5   6   7      236.71      251.62     17.47 o 
   6   6   7        0.50       -1.31      4.44 o 
   7   6   7        2.52        0.67      7.67 o 
  -7   7   7        1.32        5.09      6.77 o 
  -6   7   7        7.73       -1.58      5.54 o 
  -5   7   7        8.78        8.20      4.40 o 
  -4   7   7       10.14       11.04      4.01 o 
  -3   7   7      257.72      214.45     10.48 o 
  -2   7   7      411.90      427.17     14.00 o 
  -1   7   7       22.75       22.56      4.21 o 
   0   7   7       63.97       59.86      6.32 o 
   1   7   7        0.07       -3.92      4.50 o 
   2   7   7      123.47      131.54      9.18 o 
   3   7   7       11.27        9.33      3.94 o 
   4   7   7       55.19       50.29      6.64 o 
   5   7   7        0.46        0.19      3.77 o 
   6   7   7       52.57       56.34     10.10 o 
   7   7   7        0.00       -0.18      8.05 o 
  -6   8   7        0.42       -2.05      5.13 o 
  -5   8   7        0.34        2.94      5.26 o 
  -4   8   7       42.83       41.33      6.96 o 
  -3   8   7       94.82       78.55     17.63 o 
  -2   8   7        0.36       -1.79      4.41 o 
  -1   8   7      116.02      122.63     13.16 o 
   0   8   7      109.60      117.07     10.09 o 
   1   8   7        0.10       -3.48      5.01 o 
   2   8   7       28.09       27.24      6.07 o 
   3   8   7        3.84        4.24      4.22 o 
   4   8   7        2.33       -0.49      4.01 o 
   5   8   7        1.12        1.00      8.27 o 
   6   8   7        5.06        1.19      8.22 o 
  -5   9   7        6.09       17.15      7.59 o 
  -4   9   7        0.42        9.68      5.57 o 
  -3   9   7        0.02        6.60      5.16 o 
  -2   9   7        4.31        3.48      4.53 o 
  -1   9   7        6.56        6.88      4.55 o 
   0   9   7        2.38        2.03      4.24 o 
   1   9   7       78.64       66.77      8.16 o 
   2   9   7       59.12       71.05      8.64 o 
   3   9   7        0.58        0.97      4.11 o 
   4   9   7       12.51       21.14      7.03 o 
  -2  10   7        4.78        1.83      6.15 o 
  -1  10   7       17.61       22.47      7.67 o 
   0  10   7        0.07       -3.51      4.49 o 
   1  10   7        5.15        9.62      5.25 o 
   2  10   7        0.56        2.27      5.62 o 
 -10   0   8       36.96       69.56     16.53 o 
  -8   0   8       74.98       68.24     14.33 o 
  -6   0   8       66.98       77.12     13.45 o 
  -4   0   8      140.33      157.33     10.15 o 
  -2   0   8     1092.73     1061.69     28.84 o 
   0   0   8        6.42       12.11      7.85 o 
   2   0   8       66.20       71.89      9.01 o 
   4   0   8      495.99      520.06     17.45 o 
   6   0   8      104.99      107.29     15.39 o 
   8   0   8        0.56        6.29      6.95 o 
  10   0   8       11.42        0.57      9.89 o 
 -10   1   8       10.24       10.91      7.34 o 
  -9   1   8        2.04       -1.89      5.42 o 
  -8   1   8      397.02      477.74     32.41 o 
  -7   1   8      280.11      229.13     15.45 o 
  -6   1   8       61.49       66.20      7.23 o 
  -5   1   8       30.87       38.04      4.61 o 
  -4   1   8       37.66       40.19      3.39 o 
  -3   1   8       53.19       62.23      3.51 o 
  -2   1   8      128.52      145.28      4.22 o 
  -1   1   8      118.96      145.29      4.00 o 
   0   1   8      254.99      273.89      6.88 o 
   1   1   8      107.64      118.43      4.61 o 
   2   1   8      151.50      128.36      4.38 o 
   3   1   8      978.14      955.53     19.04 o 
   4   1   8      282.86      265.45      7.90 o 
   5   1   8       43.39       61.76      5.36 o 
   6   1   8      179.23      187.85     14.42 o 
   7   1   8       26.53       27.37      6.90 o 
   8   1   8        0.18       -0.78      4.44 o 
   9   1   8        5.42        0.29      5.33 o 
  10   1   8        0.90        2.41      7.72 o 
 -10   2   8       18.25       28.11      9.18 o 
  -9   2   8        0.94        6.28      6.71 o 
  -8   2   8       25.36       33.87      8.26 o 
  -7   2   8       20.55       24.04      7.23 o 
  -6   2   8       61.39       74.75      9.78 o 
  -5   2   8       82.44       81.98      7.19 o 
  -4   2   8       59.84       60.74      6.18 o 
  -3   2   8      608.83      624.17     14.71 o 
  -2   2   8     4096.34     4337.22     62.02 o 
  -1   2   8       66.06       71.74      2.94 o 
   0   2   8      920.28      971.09     17.26 o 
   1   2   8      775.60      756.53     15.40 o 
   2   2   8      105.89       96.87      3.99 o 
   3   2   8      507.55      513.39     12.00 o 
   4   2   8        3.93        5.62      2.11 o 
   5   2   8      151.82      141.36      6.63 o 
   6   2   8       19.60        9.65      3.90 o 
   7   2   8       23.12       20.02      6.40 o 
   8   2   8       12.30        7.09      5.75 o 
   9   2   8       18.62       29.63      9.87 o 
  -9   3   8        8.31       12.78      7.19 o 
  -8   3   8       13.05        8.12      6.29 o 
  -7   3   8      103.01      108.83     23.90 o 
  -6   3   8       84.39       65.29      8.61 o 
  -5   3   8        2.80        3.91      2.93 o 
  -4   3   8      185.36      171.82     11.26 o 
  -3   3   8      477.50      464.12     12.17 o 
  -2   3   8       51.74       52.38      4.48 o 
  -1   3   8     2161.69     2260.96     33.77 o 
   0   3   8      431.36      452.89      8.85 o 
   1   3   8      195.39      177.52      6.65 o 
   2   3   8       13.52       10.47      2.29 o 
   3   3   8      195.59      195.43      6.77 o 
   4   3   8      127.24      135.71      6.50 o 
   5   3   8      235.75      245.68     14.95 o 
   6   3   8        1.75        6.14      3.86 o 
   7   3   8       35.76       37.77      7.73 o 
   8   3   8        2.32        4.83      6.07 o 
   9   3   8        5.10        3.33      6.79 o 
  -9   4   8       48.13       35.03     28.71 o 
  -8   4   8       26.25       19.37      6.80 o 
  -7   4   8       36.34       48.23      8.57 o 
  -6   4   8       14.24       11.63      4.71 o 
  -5   4   8      107.05       95.53      7.15 o 
  -4   4   8      226.69      200.17     15.14 o 
  -3   4   8        3.91        3.43      2.70 o 
  -2   4   8        5.15        2.28      2.11 o 
  -1   4   8        0.28        1.09      1.93 o 
   0   4   8       81.56       86.53      5.87 o 
   1   4   8      806.29      759.11     19.52 o 
   2   4   8       48.43       48.87      4.60 o 
   3   4   8        4.10        8.97      2.89 o 
   4   4   8      106.31      118.65      7.24 o 
   5   4   8       35.13       35.71      5.09 o 
   6   4   8        0.46       -1.37      5.06 o 
   7   4   8       19.75       18.44      6.29 o 
   8   4   8        1.00        6.08      5.98 o 
   9   4   8        0.04       -1.22      6.03 o 
  -9   5   8        0.78        6.15      6.86 o 
  -8   5   8       29.72       36.72      8.85 o 
  -7   5   8        6.68        7.94      8.97 o 
  -6   5   8       80.18       84.51      8.87 o 
  -5   5   8        5.03        6.17      3.41 o 
  -4   5   8       36.80       50.77      9.72 o 
  -3   5   8       64.18       69.43      5.87 o 
  -2   5   8       20.53       19.77      3.46 o 
  -1   5   8       60.79       64.69      5.24 o 
   0   5   8       15.59        9.90      2.76 o 
   1   5   8      316.55      314.37     10.01 o 
   2   5   8        0.18        0.80      2.40 o 
   3   5   8       17.03       16.99      3.77 o 
   4   5   8        0.12        1.14      3.50 o 
   5   5   8        0.37        3.88      4.46 o 
   6   5   8       10.45       11.53      5.35 o 
   7   5   8        0.81       -0.35      7.52 o 
   8   5   8        5.61       -5.19      8.31 o 
  -8   6   8        0.24       -4.56      7.65 o 
  -7   6   8       11.27       13.68      6.31 o 
  -6   6   8        0.69        3.57      4.26 o 
  -5   6   8       11.89        6.13      3.47 o 
  -4   6   8        7.78        8.38      3.36 o 
  -3   6   8       79.10       93.35     11.28 o 
  -2   6   8     1718.49     1701.33     35.74 o 
  -1   6   8        0.20       -2.35      2.98 o 
   0   6   8       83.66       97.23      6.47 o 
   1   6   8       10.93       14.16      3.38 o 
   2   6   8       77.96       82.97      6.14 o 
   3   6   8       17.27       18.52      4.64 o 
   4   6   8       23.85       24.13      5.12 o 
   5   6   8       19.64       18.86     11.92 o 
   6   6   8        6.02        1.95      5.42 o 
   7   6   8        5.29       15.48     10.16 o 
  -7   7   8       10.86       10.49      6.52 o 
  -6   7   8        0.09        0.50      4.57 o 
  -5   7   8       15.33        9.56      4.14 o 
  -4   7   8       45.88       52.83      6.27 o 
  -3   7   8      286.62      300.08     12.06 o 
  -2   7   8        0.00        2.16      3.11 o 
  -1   7   8      516.35      508.23     15.33 o 
   0   7   8        9.95        9.59      3.57 o 
   1   7   8        6.56        5.33      3.19 o 
   2   7   8       14.51       13.90      4.23 o 
   3   7   8       48.78       49.17      6.45 o 
   4   7   8        0.45        2.35      3.86 o 
   5   7   8        2.28       -2.43      7.89 o 
   6   7   8       17.65       15.10      6.54 o 
  -6   8   8        0.26        4.72      6.03 o 
  -5   8   8        1.41        6.26      4.78 o 
  -4   8   8        0.04        1.14      3.89 o 
  -3   8   8       14.62       12.59      5.01 o 
  -2   8   8        0.81        5.20      4.28 o 
  -1   8   8      126.51      126.53     10.22 o 
   0   8   8       13.66       13.02      5.81 o 
   1   8   8       78.46       66.59      9.33 o 
   2   8   8       26.43       31.96      5.81 o 
   3   8   8        5.55        4.60      3.99 o 
   4   8   8       10.46       25.75      5.89 o 
   5   8   8        1.32        9.35      7.60 o 
   6   8   8        1.85        2.73      9.28 o 
  -4   9   8        5.98       12.02      5.63 o 
  -3   9   8        4.09       -2.41      4.50 o 
  -2   9   8        8.89       15.82      5.80 o 
  -1   9   8        0.19        7.47      4.83 o 
   0   9   8       12.66       14.92      5.33 o 
   1   9   8       26.42       26.34      5.95 o 
   2   9   8        6.68        0.51      4.45 o 
   3   9   8        2.19        8.74      5.14 o 
   4   9   8        2.26        1.06      8.57 o 
  -1  10   8        5.53        7.31      7.29 o 
   0  10   8        0.40       -4.62      3.96 o 
   1  10   8        0.30        1.74      5.15 o 
  -9   0   9        1.24       -1.10      8.75 o 
  -7   0   9      467.74      480.24     31.00 o 
  -5   0   9      445.20      464.30     19.29 o 
  -3   0   9      815.07      747.04     19.23 o 
  -1   0   9        7.62        3.79      2.44 o 
   1   0   9      384.37      372.82     20.23 o 
   3   0   9       40.12       30.08      8.11 o 
   5   0   9      599.85      639.68     34.78 o 
   7   0   9        0.85        4.70      6.73 o 
   9   0   9       14.11       10.29      9.19 o 
 -10   1   9       11.72       10.08      7.41 o 
  -9   1   9      128.34      142.60     15.11 o 
  -8   1   9       46.57       45.83      8.81 o 
  -7   1   9        4.61       -4.53      4.79 o 
  -6   1   9        0.75       -5.63      3.75 o 
  -5   1   9       60.53       62.12      5.54 o 
  -4   1   9      364.35      380.63     15.89 o 
  -3   1   9      369.85      380.03      9.09 o 
  -2   1   9      809.76      857.01     16.13 o 
  -1   1   9     1714.18     1628.71     24.98 o 
   0   1   9       23.31       22.09      2.05 o 
   1   1   9      471.22      494.48     12.74 o 
   2   1   9      951.54      954.82     22.16 o 
   3   1   9     2943.83     2829.68     50.33 o 
   4   1   9      152.51      155.64      7.43 o 
   5   1   9        0.02       -2.67      3.50 o 
   6   1   9       69.46       94.03     10.84 o 
   7   1   9       11.72       19.62      6.60 o 
   8   1   9        1.54        1.47      7.41 o 
   9   1   9       10.23        8.15      6.59 o 
 -10   2   9        0.04        1.57      6.88 o 
  -9   2   9        4.68        3.76      5.92 o 
  -8   2   9      233.64      248.57     22.71 o 
  -7   2   9       22.18       20.13      6.43 o 
  -6   2   9        9.37       10.54      4.65 o 
  -5   2   9      131.34      135.92      6.58 o 
  -4   2   9      113.84      122.41      5.90 o 
  -3   2   9      199.50      241.91      7.34 o 
  -2   2   9       96.63       96.86      3.60 o 
  -1   2   9      100.21       81.72      4.11 o 
   0   2   9        0.04        1.15      1.50 o 
   1   2   9       52.38       51.87      3.26 o 
   2   2   9      229.47      220.32      6.32 o 
   3   2   9      132.35      138.19      5.24 o 
   4   2   9        7.49        9.82      3.56 o 
   5   2   9        8.24        7.47      6.93 o 
   6   2   9      157.81      173.66     13.87 o 
   7   2   9        4.93        8.54      5.41 o 
   8   2   9       39.61       25.49     10.77 o 
   9   2   9        0.06       -1.46      6.02 o 
  -9   3   9        0.94       -2.69      5.54 o 
  -8   3   9        9.13        8.52      5.27 o 
  -7   3   9        1.37        2.83      4.26 o 
  -6   3   9       38.29       37.79      7.18 o 
  -5   3   9       98.09       98.04      6.97 o 
  -4   3   9      166.94      183.33      7.21 o 
  -3   3   9        8.89       10.67      2.50 o 
  -2   3   9       12.83       18.93      3.35 o 
  -1   3   9     1940.87     2011.42     30.53 o 
   0   3   9        5.69       10.07      1.63 o 
   1   3   9        4.09        3.45      1.75 o 
   2   3   9      307.45      281.07      8.11 o 
   3   3   9       27.87       34.51      5.10 o 
   4   3   9        4.30        3.34      3.99 o 
   5   3   9       12.09       11.07      3.59 o 
   6   3   9       30.63       51.14      8.25 o 
   7   3   9        6.77        7.61      5.61 o 
   8   3   9       23.18       30.79      8.67 o 
   9   3   9       18.64       24.15      9.05 o 
  -9   4   9        1.26        1.93      6.25 o 
  -8   4   9        0.06        3.60      6.07 o 
  -7   4   9      127.11       98.70     20.18 o 
  -6   4   9       69.34       83.05     13.91 o 
  -5   4   9      214.69      212.05     10.20 o 
  -4   4   9       49.57       46.09      5.17 o 
  -3   4   9      128.95      134.99     10.24 o 
  -2   4   9        2.17        2.36      1.98 o 
  -1   4   9        1.42        1.56      1.86 o 
   0   4   9      301.92      298.21      6.94 o 
   1   4   9        0.77        3.72      1.74 o 
   2   4   9        0.03        0.71      2.39 o 
   3   4   9        0.18        2.13      2.58 o 
   4   4   9        5.99       10.13      4.45 o 
   5   4   9      130.06      144.14     11.02 o 
   6   4   9       13.23        3.83      5.23 o 
   7   4   9        0.48        1.02      4.92 o 
   8   4   9        0.08       -4.88     11.06 o 
   9   4   9        0.30       -1.81      6.09 o 
  -8   5   9       49.62       59.11     10.49 o 
  -7   5   9       16.04        6.14      7.50 o 
  -6   5   9      218.93      227.07     13.34 o 
  -5   5   9        9.59       10.36      3.82 o 
  -4   5   9       25.11       33.84      5.76 o 
  -3   5   9      428.11      414.38     13.07 o 
  -2   5   9       36.19       36.22      4.58 o 
  -1   5   9      238.51      232.33      9.62 o 
   0   5   9       71.16       78.30      7.08 o 
   1   5   9       12.11        8.64      3.75 o 
   2   5   9      107.16      112.83      7.28 o 
   3   5   9        4.42        6.69      3.15 o 
   4   5   9       23.91       26.33      6.13 o 
   5   5   9       17.47       17.95      5.51 o 
   6   5   9        2.17       -2.15      7.17 o 
   7   5   9        0.15        1.39      5.43 o 
   8   5   9        0.38       -1.65      5.79 o 
  -8   6   9        0.22        1.69      6.07 o 
  -7   6   9        0.80        6.06      5.97 o 
  -6   6   9        0.13        1.36      3.92 o 
  -5   6   9       29.44       33.51      5.32 o 
  -4   6   9        0.17       -1.43      3.00 o 
  -3   6   9      281.64      282.93     11.09 o 
  -2   6   9       79.58       73.20      7.21 o 
  -1   6   9       54.66       56.49      5.63 o 
   0   6   9      111.41      116.30      7.14 o 
   1   6   9       33.86       33.17      4.38 o 
   2   6   9       30.04       27.83      5.96 o 
   3   6   9       15.54       10.59      3.99 o 
   4   6   9        0.09       -2.19      4.33 o 
   5   6   9        0.42        0.99      5.28 o 
   6   6   9        8.50       20.89     10.29 o 
   7   6   9       14.54       20.62     12.49 o 
  -7   7   9        3.04       -4.54      5.37 o 
  -6   7   9        6.69        1.77      7.70 o 
  -5   7   9       12.54       18.60      4.94 o 
  -4   7   9       11.75        6.31      3.84 o 
  -3   7   9        7.31        4.49      4.30 o 
  -2   7   9       66.96       84.78      6.33 o 
  -1   7   9      409.57      402.38     15.98 o 
   0   7   9       53.74       57.03      5.84 o 
   1   7   9       58.74       74.32      6.58 o 
   2   7   9       38.65       48.19      5.43 o 
   3   7   9       39.48       47.77      6.40 o 
   4   7   9       12.39       11.69      5.96 o 
   5   7   9        0.25       -1.74      5.39 o 
   6   7   9        8.50       11.12     11.61 o 
   7   7   9        1.30        6.16     11.70 o 
  -6   8   9        0.71        2.90      6.12 o 
  -5   8   9        0.88        2.28      4.36 o 
  -4   8   9        1.54       -2.82      3.71 o 
  -3   8   9       33.09       44.55      7.86 o 
  -2   8   9       28.23       28.74      5.96 o 
  -1   8   9       25.89       18.23      5.41 o 
   0   8   9       29.49       34.23      6.22 o 
   1   8   9        0.48        0.71      3.88 o 
   2   8   9        5.80       12.43      4.74 o 
   3   8   9        0.08        4.60      4.08 o 
   4   8   9        0.64       12.85      6.86 o 
   5   8   9       13.51        7.76      7.12 o 
  -4   9   9        5.16        8.11      5.87 o 
  -3   9   9        1.53       -1.35      4.62 o 
  -2   9   9        0.05        2.01      4.34 o 
  -1   9   9        1.62        4.47      5.02 o 
   0   9   9       10.08        7.65      4.71 o 
   1   9   9       29.54       22.53      5.93 o 
   2   9   9        0.13        2.97      4.31 o 
   3   9   9       36.09       40.37      8.84 o 
   4   9   9       28.50       22.04      8.61 o 
 -10   0  10       19.85        9.19     11.30 o 
  -6   0  10        4.69        4.84      5.30 o 
  -4   0  10        0.09        0.82      2.59 o 
  -2   0  10      738.31      671.55     17.39 o 
   0   0  10      493.25      488.20     12.80 o 
   2   0  10     2315.83     2145.26     83.02 o 
   4   0  10      131.53      116.74     14.20 o 
   6   0  10       96.40       97.35     15.83 o 
   8   0  10        2.02        0.22      7.34 o 
 -10   1  10        0.02        4.13      6.82 o 
  -9   1  10        4.18        0.59      7.69 o 
  -8   1  10       61.96       67.15     10.37 o 
  -7   1  10      487.73      474.50     35.86 o 
  -6   1  10       48.91       61.32      8.16 o 
  -5   1  10        0.05        2.12      2.84 o 
  -4   1  10      287.13      280.01      8.48 o 
  -3   1  10      241.37      252.73      6.59 o 
  -2   1  10      806.26      839.90     14.66 o 
  -1   1  10       75.83       73.25      4.04 o 
   0   1  10       73.54       67.90      2.90 o 
   1   1  10      158.53      173.94      6.15 o 
   2   1  10      760.32      777.14     18.73 o 
   3   1  10      136.90      147.84     10.31 o 
   4   1  10       11.39       13.16      4.72 o 
   5   1  10      158.82      149.88     12.39 o 
   6   1  10      562.71      611.21     33.84 o 
   7   1  10       16.26        6.56      8.90 o 
   8   1  10        0.51        2.40      5.68 o 
   9   1  10        7.18        1.50      6.73 o 
  -9   2  10        0.55       -4.83      5.26 o 
  -8   2  10       20.74       13.90      6.59 o 
  -7   2  10        1.83        1.54      4.39 o 
  -6   2  10        1.35        4.53      5.80 o 
  -5   2  10      524.75      505.73     14.68 o 
  -4   2  10       29.66       32.12      3.54 o 
  -3   2  10      343.55      326.46      9.97 o 
  -2   2  10        5.75        6.28      1.75 o 
  -1   2  10       42.98       53.87      2.91 o 
   0   2  10     1601.86     1600.98     24.89 o 
   1   2  10        0.48        1.72      1.14 o 
   2   2  10      674.30      670.12     14.23 o 
   3   2  10      179.30      170.14      7.54 o 
   4   2  10        2.08        4.18      3.96 o 
   5   2  10      266.02      277.30     16.07 o 
   6   2  10       28.67       29.51      6.86 o 
   7   2  10      189.88      191.78     16.00 o 
   8   2  10        5.47        4.61      6.31 o 
   9   2  10        1.60       -0.55      9.15 o 
  -9   3  10        0.58        1.48      9.39 o 
  -8   3  10       43.87       64.07     10.72 o 
  -7   3  10       31.47       12.93      5.07 o 
  -6   3  10        9.58       12.30      7.45 o 
  -5   3  10      481.16      448.14     14.15 o 
  -4   3  10      376.42      375.87     10.47 o 
  -3   3  10        0.67        1.33      1.84 o 
  -2   3  10       85.68       93.11      4.73 o 
  -1   3  10       41.09       46.46      2.82 o 
   0   3  10      361.50      381.00     14.02 o 
   1   3  10      471.30      477.63     12.17 o 
   2   3  10       23.42       27.60      2.93 o 
   3   3  10       67.65       70.07      5.44 o 
   4   3  10       15.45       22.26     10.60 o 
   5   3  10        5.77        4.29      4.98 o 
   6   3  10      164.55      172.43     14.32 o 
   7   3  10       20.71       19.10      6.49 o 
   8   3  10        7.97       22.55      7.68 o 
   9   3  10        5.61        6.80      7.28 o 
  -9   4  10        3.81       -1.98      5.12 o 
  -8   4  10       17.64        0.10      5.96 o 
  -7   4  10        2.73        0.88      4.44 o 
  -6   4  10       78.42       85.60      8.91 o 
  -5   4  10        2.66        0.52      3.36 o 
  -4   4  10       15.42       17.22      3.72 o 
  -3   4  10      311.14      315.29     14.90 o 
  -2   4  10       61.43       67.49      5.23 o 
  -1   4  10       44.84       47.67      5.36 o 
   0   4  10       35.14       37.11      4.06 o 
   1   4  10       63.41       62.01      4.00 o 
   2   4  10       13.55       12.96      2.65 o 
   3   4  10        0.00       -3.25      2.17 o 
   4   4  10       25.38       20.62      4.79 o 
   5   4  10        7.51       11.80      5.42 o 
   6   4  10       33.37       34.18     11.72 o 
   7   4  10        4.95       -6.34      4.23 o 
   8   4  10        2.09       -1.66      5.98 o 
  -8   5  10        2.44       16.93      7.28 o 
  -7   5  10        3.56        6.99      4.89 o 
  -6   5  10       19.25       14.60      5.03 o 
  -5   5  10       21.81       25.71      4.76 o 
  -4   5  10      196.79      193.85      9.80 o 
  -3   5  10       24.19       19.99      4.53 o 
  -2   5  10       97.91      107.35      6.84 o 
  -1   5  10       33.47       37.49      4.22 o 
   0   5  10      104.71      103.39      6.36 o 
   1   5  10        2.68       -0.64      1.87 o 
   2   5  10       72.28       89.15      6.77 o 
   3   5  10        8.20        4.45     10.03 o 
   4   5  10        4.47       10.35      3.87 o 
   5   5  10        5.09        9.95      5.21 o 
   6   5  10        1.34        2.54      5.32 o 
   7   5  10        0.19        2.53      5.65 o 
   8   5  10        0.54       -4.64      6.01 o 
  -8   6  10        2.09        1.83      6.64 o 
  -7   6  10        2.25        2.31      4.77 o 
  -6   6  10        9.11        6.10      6.44 o 
  -5   6  10       85.95       92.18      8.01 o 
  -4   6  10       69.90       89.72      7.58 o 
  -3   6  10       61.68       70.61      6.54 o 
  -2   6  10       62.69       56.95      5.70 o 
  -1   6  10       17.41       18.10      4.08 o 
   0   6  10      641.93      624.87     19.08 o 
   1   6  10      407.72      406.65     15.00 o 
   2   6  10       97.55      114.17      7.18 o 
   3   6  10       36.67       45.52      8.60 o 
   4   6  10       54.68       64.17      8.90 o 
   5   6  10        0.12       -1.54      8.18 o 
   6   6  10        5.88       -4.97      8.71 o 
   7   6  10        0.00        4.72      6.83 o 
  -7   7  10        1.17       -2.47      6.06 o 
  -6   7  10        0.99        1.16      4.57 o 
  -5   7  10        3.48        4.69      3.96 o 
  -4   7  10        9.71        2.97      3.42 o 
  -3   7  10       12.61       20.43      4.51 o 
  -2   7  10        8.66        9.62      3.69 o 
  -1   7  10      102.90      101.23      7.59 o 
   0   7  10        3.07       -0.60      3.33 o 
   1   7  10      437.29      450.95     14.31 o 
   2   7  10       60.34       57.36      6.50 o 
   3   7  10       19.00       22.18      5.42 o 
   4   7  10        5.60        7.82      5.41 o 
   5   7  10       20.34        7.52     10.99 o 
   6   7  10       13.17       17.41     12.71 o 
  -5   8  10        0.00       -4.01      3.93 o 
  -4   8  10        9.37        9.03      4.29 o 
  -3   8  10       44.67       58.55     11.70 o 
  -2   8  10        1.40        8.71      4.63 o 
  -1   8  10        0.16        0.38      4.15 o 
   0   8  10        0.19       -2.40      3.62 o 
   1   8  10       75.43       84.65      8.61 o 
   2   8  10       10.59        8.99      4.67 o 
   3   8  10       53.80       52.92      9.20 o 
   4   8  10       13.47       15.27      7.04 o 
   5   8  10        6.11       -2.02     11.17 o 
  -4   9  10        4.76        4.10      5.45 o 
  -3   9  10        0.28       -1.20      4.98 o 
  -2   9  10        0.10       -1.63      4.96 o 
  -1   9  10        1.83        6.09      4.93 o 
   0   9  10        6.44       10.15      5.03 o 
   1   9  10        2.42        2.47      5.35 o 
   2   9  10       15.02       18.62      7.54 o 
   3   9  10       23.32       21.45      9.41 o 
  -9   0  11        4.66        6.24      8.66 o 
  -7   0  11       68.50       68.77     13.85 o 
  -5   0  11      310.52      322.84     16.48 o 
  -3   0  11      490.67      494.41     14.66 o 
  -1   0  11      692.77      717.32     18.41 o 
   1   0  11        2.70        4.48      4.97 o 
   3   0  11       50.47       55.80     10.38 o 
   5   0  11      208.60      223.81     21.19 o 
   7   0  11       99.11       99.42     17.10 o 
   9   0  11        0.17       -6.29      8.22 o 
  -9   1  11        9.14        4.39     12.69 o 
  -8   1  11       33.66       18.17      7.45 o 
  -7   1  11      395.85      383.09     18.19 o 
  -6   1  11      245.78      251.18     19.55 o 
  -5   1  11       87.55       76.94      6.46 o 
  -4   1  11        1.82        2.40      2.59 o 
  -3   1  11      145.13      150.36      5.42 o 
  -2   1  11      658.82      694.06     12.87 o 
  -1   1  11      128.66      127.06      4.31 o 
   0   1  11     1078.18     1173.42     18.96 o 
   1   1  11      903.44      905.73     21.36 o 
   2   1  11        3.82        2.79      3.85 o 
   3   1  11      308.18      316.93     27.90 o 
   4   1  11        5.72        9.13      4.41 o 
   5   1  11       46.13       56.76      8.35 o 
   6   1  11       24.55       22.99     10.27 o 
   7   1  11        3.48        4.00      5.39 o 
   8   1  11        1.09        5.32      5.74 o 
   9   1  11       14.38        9.16     10.73 o 
  -9   2  11        0.01       -3.16      6.01 o 
  -8   2  11        9.14       14.00      6.17 o 
  -7   2  11       60.47       74.52      9.65 o 
  -6   2  11      337.33      335.65     14.82 o 
  -5   2  11      121.10      133.95      7.79 o 
  -4   2  11        0.86       -0.85      2.15 o 
  -3   2  11      183.43      226.46      8.03 o 
  -2   2  11      527.09      528.22     10.51 o 
  -1   2  11      959.84     1047.11     17.64 o 
   0   2  11       50.29       52.31      4.32 o 
   1   2  11       10.40       15.53      2.72 o 
   2   2  11      625.35      653.44     31.61 o 
   3   2  11       87.96       86.77      8.82 o 
   4   2  11       12.09        7.41      4.76 o 
   5   2  11       57.67       48.47     15.46 o 
   6   2  11       95.20      113.18     29.24 o 
   7   2  11       23.50       27.21      7.36 o 
   8   2  11       38.31       39.44      9.48 o 
   9   2  11        2.92        4.46      7.27 o 
  -9   3  11        2.39        5.58      6.18 o 
  -8   3  11        2.55        6.81      6.67 o 
  -7   3  11       10.06        1.29      4.74 o 
  -6   3  11        9.21       12.43      4.79 o 
  -5   3  11       61.44       55.79      5.89 o 
  -4   3  11      251.50      238.39      8.41 o 
  -3   3  11        7.05        8.75      2.49 o 
  -2   3  11       13.23        9.94      2.19 o 
  -1   3  11        0.04        0.45      1.44 o 
   0   3  11      530.85      540.59     10.66 o 
   1   3  11      433.40      419.22     10.63 o 
   2   3  11      138.88      124.64      7.37 o 
   3   3  11       43.28       46.40      7.19 o 
   4   3  11       44.59       26.15      6.43 o 
   5   3  11        6.81        2.19      5.17 o 
   6   3  11       10.73       13.66      6.01 o 
   7   3  11       30.79       34.84     10.84 o 
   8   3  11       13.43       12.09      8.29 o 
   9   3  11        4.18        2.30      7.62 o 
  -8   4  11        2.07       -7.48      4.98 o 
  -7   4  11       20.69       22.65      6.17 o 
  -6   4  11       65.72       50.29      8.29 o 
  -5   4  11        0.04       -0.21      4.18 o 
  -4   4  11      622.80      590.75     16.74 o 
  -3   4  11        0.78       -0.58      2.57 o 
  -2   4  11        8.64        6.04      2.61 o 
  -1   4  11       39.18       38.36      4.05 o 
   0   4  11        0.01        0.21      1.70 o 
   1   4  11        6.11        7.93      2.29 o 
   2   4  11        2.58       -0.62      2.57 o 
   3   4  11        2.73        3.41      4.40 o 
   4   4  11        3.04        5.12      4.71 o 
   5   4  11       70.47       99.22     16.33 o 
   6   4  11        1.10        2.00      8.57 o 
   7   4  11        2.30       -2.90      5.07 o 
   8   4  11        0.28        4.28      6.80 o 
  -8   5  11        3.80        7.41      7.61 o 
  -7   5  11       38.95       42.90     11.45 o 
  -6   5  11       21.49       16.87      4.78 o 
  -5   5  11       25.83       19.76      4.65 o 
  -4   5  11      579.99      562.68     16.74 o 
  -3   5  11      148.04      145.74      8.32 o 
  -2   5  11       66.13       61.30      5.58 o 
  -1   5  11       79.16       89.57      7.27 o 
   0   5  11      504.43      526.62     17.68 o 
   1   5  11      137.79      127.44      6.98 o 
   2   5  11       17.75        9.84      3.47 o 
   3   5  11       15.94       18.17      4.06 o 
   4   5  11        0.46        0.04      4.19 o 
   5   5  11       32.42       29.05      7.37 o 
   6   5  11       13.51       14.41      5.98 o 
   7   5  11        1.09       -1.27      8.71 o 
   8   5  11        3.31        3.21      7.23 o 
  -7   6  11       17.52       18.26      5.99 o 
  -6   6  11        0.59        2.92      3.79 o 
  -5   6  11        6.33       -0.50      3.43 o 
  -4   6  11        0.12       -2.58      3.59 o 
  -3   6  11      157.18      127.25      8.40 o 
  -2   6  11       24.60       27.80      4.59 o 
  -1   6  11      629.48      623.32     17.28 o 
   0   6  11        7.45        6.50      3.49 o 
   1   6  11       95.20      104.40      9.75 o 
   2   6  11       13.52        5.90      9.29 o 
   3   6  11      117.40      111.00     11.09 o 
   4   6  11       38.53       34.50      7.56 o 
   5   6  11        4.35       10.61      8.20 o 
   6   6  11        5.45       -3.32      5.81 o 
   7   6  11       34.31       35.22      9.72 o 
  -6   7  11        0.41       -0.80      4.69 o 
  -5   7  11        0.07        1.88      4.71 o 
  -4   7  11       37.34       30.26      8.82 o 
  -3   7  11        0.10        3.72      3.54 o 
  -2   7  11      107.43      113.42      8.92 o 
  -1   7  11        4.17        5.82      3.48 o 
   0   7  11      208.56      220.22     20.38 o 
   1   7  11      180.76      173.55     10.90 o 
   2   7  11       11.64       12.99      4.83 o 
   3   7  11        2.60       -1.30      4.01 o 
   4   7  11        2.87       -1.85      9.63 o 
   5   7  11       16.84       20.14     12.62 o 
   6   7  11       16.91        3.69     12.44 o 
  -5   8  11        7.60        6.13      4.63 o 
  -4   8  11        1.68        2.31      4.08 o 
  -3   8  11       12.37        6.12      4.17 o 
  -2   8  11        5.98        8.74      5.01 o 
  -1   8  11       39.88       34.66      6.56 o 
   0   8  11       37.75       40.74      6.62 o 
   1   8  11       75.60       88.67     12.65 o 
   2   8  11       31.15       25.65      7.67 o 
   3   8  11        0.08       -4.61      5.15 o 
   4   8  11        2.03        0.31     10.73 o 
   5   8  11        6.68        0.00     11.52 o 
  -3   9  11        1.83        0.26      4.55 o 
  -2   9  11        0.18       -0.92      4.75 o 
  -1   9  11        0.05        0.72      4.57 o 
   0   9  11        0.06        2.15      4.72 o 
   1   9  11       14.61        9.04      7.12 o 
   2   9  11        4.95        0.91      7.98 o 
   3   9  11       16.14       13.42     12.99 o 
  -8   0  12       18.89       44.28     12.75 o 
  -6   0  12     1970.63     1921.92     63.41 o 
  -4   0  12      357.56      389.35     16.50 o 
  -2   0  12        0.32        0.64      2.27 o 
   0   0  12        3.48        3.90      1.89 o 
   2   0  12      162.14      151.65     14.82 o 
   4   0  12       24.85       16.75      7.43 o 
   6   0  12        1.34       12.71      8.31 o 
   8   0  12        4.11        8.62      9.01 o 
  -9   1  12        0.34        1.38      6.54 o 
  -8   1  12       10.19        3.15      6.08 o 
  -7   1  12        0.53       -2.70      4.09 o 
  -6   1  12      263.45      265.76     11.77 o 
  -5   1  12      430.82      456.36     12.51 o 
  -4   1  12       41.84       42.21      4.13 o 
  -3   1  12       80.18       70.19      3.96 o 
  -2   1  12      627.49      695.21     13.11 o 
  -1   1  12       73.32       72.62      3.92 o 
   0   1  12      590.74      624.44     11.52 o 
   1   1  12      152.64      161.72     10.32 o 
   2   1  12        0.16       -1.25      3.47 o 
   3   1  12       16.26       30.64      6.03 o 
   4   1  12       81.48       81.76     14.69 o 
   5   1  12        0.70       -0.22      4.21 o 
   6   1  12        1.58        0.25      4.59 o 
   7   1  12       70.42       68.57     11.32 o 
   8   1  12       87.16      107.53     13.92 o 
   9   1  12        1.52        2.95      6.92 o 
  -9   2  12        8.86        4.90     10.29 o 
  -8   2  12        9.12        7.03      6.13 o 
  -7   2  12        5.50        0.94      4.43 o 
  -6   2  12      193.18      192.53     13.70 o 
  -5   2  12      243.19      265.99      9.70 o 
  -4   2  12      138.58      130.46      7.40 o 
  -3   2  12      110.95      105.03      5.53 o 
  -2   2  12      292.01      309.34      8.57 o 
  -1   2  12       10.70        5.95      1.67 o 
   0   2  12      311.59      326.43      7.42 o 
   1   2  12       18.20       13.72      4.55 o 
   2   2  12      147.83      167.74     12.25 o 
   3   2  12      236.42      222.56     13.55 o 
   4   2  12        6.24        7.20      4.77 o 
   5   2  12       11.37       11.63      5.78 o 
   6   2  12        6.87        2.40      4.65 o 
   7   2  12       26.04       24.05      7.57 o 
   8   2  12       14.68       13.50      7.61 o 
   9   2  12       38.74       27.89     14.14 o 
  -9   3  12       12.18        7.76      6.81 o 
  -8   3  12        0.03       -3.14      5.61 o 
  -7   3  12       39.96       35.97     10.19 o 
  -6   3  12        0.07       -4.38      2.92 o 
  -5   3  12        4.59        0.84      2.77 o 
  -4   3  12       34.04       42.55      4.38 o 
  -3   3  12      118.75      124.34      8.86 o 
  -2   3  12       56.14       60.63      4.23 o 
  -1   3  12      297.53      318.07      8.64 o 
   0   3  12        1.94        1.60      1.38 o 
   1   3  12      653.60      627.02     15.76 o 
   2   3  12       20.40       24.63      5.67 o 
   3   3  12      280.30      256.90     14.46 o 
   4   3  12        3.55       -2.44      4.12 o 
   5   3  12       70.44       80.22     28.98 o 
   6   3  12        6.73        7.84      5.84 o 
   7   3  12       10.59       -1.15      5.09 o 
   8   3  12       34.00       56.63     11.18 o 
  -8   4  12        5.32        1.36      6.16 o 
  -7   4  12       17.35       28.77      8.68 o 
  -6   4  12      276.58      265.48     15.35 o 
  -5   4  12       58.23       52.71      6.75 o 
  -4   4  12        2.65        0.97      3.03 o 
  -3   4  12      134.14      124.51      8.05 o 
  -2   4  12        0.24        0.71      2.25 o 
  -1   4  12      111.15      106.67      6.33 o 
   0   4  12       21.17       28.15      7.23 o 
   1   4  12      172.37      163.67      7.26 o 
   2   4  12       41.64       46.30      7.33 o 
   3   4  12        6.11       14.90      9.15 o 
   4   4  12        0.86        4.36      5.03 o 
   5   4  12        0.64        0.27      4.42 o 
   6   4  12        6.97        7.72      5.71 o 
   7   4  12        1.74        3.14      6.40 o 
   8   4  12        4.97        8.23     13.21 o 
  -8   5  12        1.44        0.35      6.20 o 
  -7   5  12        8.04        7.69      5.25 o 
  -6   5  12       13.33        2.78      4.92 o 
  -5   5  12       36.98       28.50      5.12 o 
  -4   5  12       43.53       40.55      5.29 o 
  -3   5  12       65.21       56.73      5.86 o 
  -2   5  12       18.26       24.70      7.04 o 
  -1   5  12        1.07        5.19      2.77 o 
   0   5  12       97.51       99.30      5.72 o 
   1   5  12       96.31      100.94      8.03 o 
   2   5  12       10.44       14.16      5.08 o 
   3   5  12       34.62       18.51      6.05 o 
   4   5  12        0.40       -0.80      5.12 o 
   5   5  12       24.51       23.54      6.74 o 
   6   5  12        0.30       -4.80      4.90 o 
   7   5  12        3.46        3.34      6.41 o 
  -7   6  12       10.73       10.64      6.04 o 
  -6   6  12        7.01        2.34      4.05 o 
  -5   6  12        0.35       -1.77      3.71 o 
  -4   6  12        0.95        2.12      3.33 o 
  -3   6  12       71.36       77.66      7.04 o 
  -2   6  12       71.66       79.17      6.78 o 
  -1   6  12       43.07       44.21      8.16 o 
   0   6  12      440.67      455.85     14.77 o 
   1   6  12       12.00       15.79      4.64 o 
   2   6  12        2.95       11.08      4.31 o 
   3   6  12       70.10       97.61     18.56 o 
   4   6  12        9.89        7.97      5.77 o 
   5   6  12       25.28       24.95      7.54 o 
   6   6  12       12.92        0.73      8.64 o 
   7   6  12        0.03       -0.16      6.49 o 
  -6   7  12        0.72       -5.73      3.82 o 
  -5   7  12        2.03        5.01      4.19 o 
  -4   7  12       38.98       29.53      8.13 o 
  -3   7  12        0.26       -0.88      3.34 o 
  -2   7  12      116.46      115.23      8.33 o 
  -1   7  12      151.49      169.34      9.98 o 
   0   7  12       95.25      109.49     11.00 o 
   1   7  12       36.99       38.61      6.53 o 
   2   7  12       17.93       19.44      5.32 o 
   3   7  12       36.48       40.78      9.02 o 
   4   7  12        8.74       -3.43      8.97 o 
   5   7  12        0.34        5.30      6.43 o 
   6   7  12        1.36        1.90      6.79 o 
  -5   8  12        0.53        0.83      4.29 o 
  -4   8  12        8.91        7.97      4.53 o 
  -3   8  12       10.93        5.84      4.04 o 
  -2   8  12        2.35        4.46      3.78 o 
  -1   8  12        0.00       -1.52      3.48 o 
   0   8  12       17.29       21.75      7.41 o 
   1   8  12       32.34       32.58     23.19 o 
   2   8  12        9.47       12.07      6.34 o 
   3   8  12        1.40        5.14     10.46 o 
   4   8  12       11.39       23.57     13.02 o 
  -2   9  12       21.62       29.87      7.01 o 
  -1   9  12        1.18        3.11      5.04 o 
   0   9  12        0.16        5.09      6.36 o 
   1   9  12       11.76       17.83      8.21 o 
   2   9  12       28.51       38.96      9.13 o 
  -9   0  13        1.39       -6.60      7.74 o 
  -7   0  13       65.71       69.17     10.43 o 
  -5   0  13      583.18      571.88     23.69 o 
  -3   0  13      112.75      123.36     12.71 o 
  -1   0  13       77.42       94.13      5.85 o 
   1   0  13      408.70      372.30     23.04 o 
   3   0  13      131.48      151.96     16.66 o 
   5   0  13      102.96      157.19     19.48 o 
   7   0  13       23.92        6.24      8.79 o 
  -9   1  13        3.80        0.21      6.10 o 
  -8   1  13        2.13        7.90      6.70 o 
  -7   1  13        2.18        2.09      4.10 o 
  -6   1  13      142.90      151.22     14.24 o 
  -5   1  13      552.90      564.38     14.55 o 
  -4   1  13       47.35       52.99      5.48 o 
  -3   1  13        5.69        8.16      2.50 o 
  -2   1  13       42.72       47.70      3.34 o 
  -1   1  13      357.80      360.63     10.81 o 
   0   1  13        0.08        4.98      4.12 o 
   1   1  13        9.04       14.86      4.88 o 
   2   1  13       92.29      105.72     14.03 o 
   3   1  13      237.11      234.26     13.90 o 
   4   1  13        8.34        8.22      4.88 o 
   5   1  13      247.88      247.62     16.57 o 
   6   1  13       10.08       10.81      5.78 o 
   7   1  13        1.79        4.28      5.62 o 
   8   1  13        2.39        7.80      6.63 o 
  -9   2  13        0.33       -0.90      7.39 o 
  -8   2  13        1.78       12.31      7.03 o 
  -7   2  13       11.62       16.42      5.53 o 
  -6   2  13      486.69      456.02     15.30 o 
  -5   2  13        2.80        3.36      3.50 o 
  -4   2  13       17.96       17.27      4.55 o 
  -3   2  13       48.80       51.22      6.47 o 
  -2   2  13      555.69      516.81     13.68 o 
  -1   2  13       16.97       17.25      3.98 o 
   0   2  13       48.13       52.38      5.19 o 
   1   2  13      891.53      892.40     29.66 o 
   2   2  13       39.80       49.40      7.36 o 
   3   2  13       20.47        7.87      4.95 o 
   4   2  13       79.29       80.43      9.98 o 
   5   2  13       16.14       12.44      8.40 o 
   6   2  13        0.01       -0.64      6.13 o 
   7   2  13        4.20        8.45      6.57 o 
   8   2  13       42.80       22.92      8.87 o 
  -8   3  13       16.10        9.08      5.80 o 
  -7   3  13       25.90       24.58      6.46 o 
  -6   3  13        5.44        1.46      3.26 o 
  -5   3  13       45.02       50.82      5.08 o 
  -4   3  13        0.50        1.61      2.87 o 
  -3   3  13        1.08       -0.48      2.12 o 
  -2   3  13       73.68       75.98      5.09 o 
  -1   3  13        0.00        2.78      1.83 o 
   0   3  13       22.76       18.26      4.36 o 
   1   3  13      144.07      153.70     11.74 o 
   2   3  13      161.94      179.12     26.32 o 
   3   3  13       55.56       76.89      9.26 o 
   4   3  13       40.13       35.31      7.47 o 
   5   3  13        0.76        0.85      4.75 o 
   6   3  13        0.63       -2.99     10.68 o 
   7   3  13       11.43        3.90      6.34 o 
   8   3  13        5.41        3.96      6.89 o 
  -8   4  13        9.77        1.86      4.97 o 
  -7   4  13        0.04        2.44      4.77 o 
  -6   4  13       52.72       61.16     10.50 o 
  -5   4  13      106.06       96.29      9.01 o 
  -4   4  13       63.60       59.62      6.07 o 
  -3   4  13       44.59       39.25      5.02 o 
  -2   4  13       62.69       72.38      5.88 o 
  -1   4  13      165.66      171.37      7.80 o 
   0   4  13       28.47       43.37      6.00 o 
   1   4  13       23.36       28.27      7.91 o 
   2   4  13        0.19        3.78      4.40 o 
   3   4  13       20.90       16.37      5.83 o 
   4   4  13       60.70       61.24      9.21 o 
   5   4  13        0.50       -3.81      6.27 o 
   6   4  13        1.60        1.05      5.28 o 
   7   4  13       15.49       10.43      7.51 o 
   8   4  13        2.09       -2.12      6.54 o 
  -7   5  13        1.21       -2.21      4.34 o 
  -6   5  13       58.87       46.09      6.41 o 
  -5   5  13      266.39      244.88     11.87 o 
  -4   5  13       11.43       13.28      4.02 o 
  -3   5  13       63.45       70.44      6.47 o 
  -2   5  13      182.33      195.12      9.38 o 
  -1   5  13       38.37       44.58      7.37 o 
   0   5  13       79.90       78.92      8.27 o 
   1   5  13       81.16       76.61     11.12 o 
   2   5  13      107.44      117.36     12.30 o 
   3   5  13       14.46       22.76     11.32 o 
   4   5  13        0.69        7.75      5.46 o 
   5   5  13       11.72       12.86      6.54 o 
   6   5  13        0.42        4.86      5.92 o 
   7   5  13        3.16       -3.08      6.02 o 
  -7   6  13        2.09        1.78      5.31 o 
  -6   6  13        6.17        8.04      4.52 o 
  -5   6  13       19.12        9.60      4.36 o 
  -4   6  13       74.35       67.45      7.46 o 
  -3   6  13        0.03        1.54      3.19 o 
  -2   6  13        5.96        3.42      3.16 o 
  -1   6  13        0.91        1.06      3.96 o 
   0   6  13       10.34       17.94      4.94 o 
   1   6  13      273.84      278.35     16.60 o 
   2   6  13       16.69       18.43      6.74 o 
   3   6  13        0.81       -9.10      7.87 o 
   4   6  13        0.52       10.19      6.12 o 
   5   6  13       15.29       14.95      7.28 o 
   6   6  13        1.04        3.24      6.89 o 
  -6   7  13        2.51        0.04      4.32 o 
  -5   7  13        7.77        4.50      4.54 o 
  -4   7  13        1.23        6.97      4.09 o 
  -3   7  13       12.24        9.95      4.19 o 
  -2   7  13        5.59       11.49      4.87 o 
  -1   7  13       17.35       20.10      5.57 o 
   0   7  13        0.92        3.59      4.29 o 
   1   7  13       65.24       86.57      9.60 o 
   2   7  13       53.44       56.22     13.06 o 
   3   7  13       20.37       10.46      7.32 o 
   4   7  13        2.45      -10.90      7.83 o 
   5   7  13       17.80       31.04     14.29 o 
  -4   8  13        3.28        7.64      4.66 o 
  -3   8  13        0.69        4.14      4.25 o 
  -2   8  13        0.41        3.68      4.26 o 
  -1   8  13       40.97       32.54      6.68 o 
   0   8  13        4.74        1.79      4.67 o 
   1   8  13       16.32        5.77      6.15 o 
   2   8  13       30.31       37.24     14.29 o 
   3   8  13        3.20        9.72     11.61 o 
   4   8  13        5.17       15.70     11.52 o 
  -1   9  13        2.95        5.91      8.49 o 
   0   9  13        0.56        0.58      6.29 o 
  -8   0  14        1.12        0.84      8.22 o 
  -6   0  14      159.50      132.30     12.69 o 
  -4   0  14     1286.85     1241.10     39.13 o 
  -2   0  14      319.86      335.28     11.72 o 
   0   0  14       34.41       29.38      5.59 o 
   2   0  14        3.15        9.10      6.90 o 
   4   0  14      109.87      128.74     17.41 o 
   6   0  14       32.77       47.93     13.15 o 
   8   0  14        0.50       -0.75      9.81 o 
  -9   1  14       15.59        7.18      9.81 o 
  -8   1  14        7.84        6.87      7.03 o 
  -7   1  14        1.22        5.66      4.34 o 
  -6   1  14       23.91       21.97      6.12 o 
  -5   1  14      146.94      125.82      9.42 o 
  -4   1  14       18.01       17.42      3.24 o 
  -3   1  14        3.24        8.56      2.60 o 
  -2   1  14        4.07        4.91      2.36 o 
  -1   1  14       26.69       31.62      4.01 o 
   0   1  14        4.32        2.65      2.20 o 
   1   1  14       53.18       50.82      7.22 o 
   2   1  14      269.45      237.97     27.90 o 
   3   1  14      293.54      245.37     15.07 o 
   4   1  14       55.75       67.74      9.48 o 
   5   1  14       10.80       13.90      6.17 o 
   6   1  14        6.96        5.63      5.49 o 
   7   1  14        5.42        9.46      8.55 o 
   8   1  14       40.64       25.12      8.94 o 
  -8   2  14        4.64        3.09      5.22 o 
  -7   2  14        0.91        1.62      4.74 o 
  -6   2  14       37.20       48.45      5.33 o 
  -5   2  14      267.14      275.97      9.91 o 
  -4   2  14      248.37      240.04      8.89 o 
  -3   2  14       24.28       17.46      3.07 o 
  -2   2  14      107.95       98.90      6.21 o 
  -1   2  14       79.78       88.13      5.69 o 
   0   2  14       57.42       63.61      5.23 o 
   1   2  14       94.07       81.72      7.35 o 
   2   2  14      228.23      230.58     13.70 o 
   3   2  14      112.92      120.20     16.82 o 
   4   2  14       66.75       64.56      9.39 o 
   5   2  14       13.95       18.13      6.48 o 
   6   2  14        2.61        2.41      5.39 o 
   7   2  14       50.68       28.29      8.17 o 
   8   2  14        6.63        0.92      6.90 o 
  -8   3  14        0.19        7.46      5.56 o 
  -7   3  14        4.39        5.20      5.16 o 
  -6   3  14       50.41       60.96      6.69 o 
  -5   3  14      241.52      237.23     12.99 o 
  -4   3  14       57.08       64.12      6.09 o 
  -3   3  14        0.19       -1.38      2.29 o 
  -2   3  14        0.01        1.25      2.14 o 
  -1   3  14       66.64       65.73      5.49 o 
   0   3  14      231.76      255.55     12.36 o 
   1   3  14       22.00       29.96      5.24 o 
   2   3  14      148.23      154.34     11.87 o 
   3   3  14      226.78      224.99     14.87 o 
   4   3  14       80.05       83.76     10.60 o 
   5   3  14      105.66       88.29     22.75 o 
   6   3  14       15.28       17.16      6.98 o 
   7   3  14        1.83       -0.32      6.30 o 
   8   3  14       48.01       35.80     15.21 o 
  -8   4  14        4.85        4.33      5.86 o 
  -7   4  14        0.42       -0.91      5.06 o 
  -6   4  14        0.55       -0.42      3.47 o 
  -5   4  14        0.17        0.60      4.12 o 
  -4   4  14      263.07      244.26     11.01 o 
  -3   4  14       11.52       13.32      3.67 o 
  -2   4  14       47.90       45.65      4.97 o 
  -1   4  14       26.84       19.60      8.85 o 
   0   4  14        5.39        1.14      5.04 o 
   1   4  14        0.92       -6.50      5.50 o 
   2   4  14        8.71        3.65      4.88 o 
   3   4  14       96.93      118.14     11.71 o 
   4   4  14        6.15        8.84      5.48 o 
   5   4  14        0.74       -3.38      4.61 o 
   6   4  14        3.21        5.50      6.16 o 
   7   4  14        7.78       -2.06      8.86 o 
  -7   5  14        3.24       -1.70      5.78 o 
  -6   5  14        4.50        4.83      4.16 o 
  -5   5  14       79.96       71.88      7.33 o 
  -4   5  14        6.42        7.53      4.40 o 
  -3   5  14       26.35       22.76      5.00 o 
  -2   5  14        0.74        0.80      3.34 o 
  -1   5  14       38.58       31.40      5.63 o 
   0   5  14        6.67        9.14      6.09 o 
   1   5  14        2.00        2.42      5.20 o 
   2   5  14      327.67      354.81     20.51 o 
   3   5  14      133.03      129.27     20.53 o 
   4   5  14      109.98      109.49     12.38 o 
   5   5  14       20.54       14.74      7.04 o 
   6   5  14        1.02       -0.28      9.39 o 
   7   5  14        1.19        0.22      6.89 o 
  -6   6  14        0.05        2.24      4.17 o 
  -5   6  14        0.36       -1.48      4.34 o 
  -4   6  14       30.29       24.33      5.02 o 
  -3   6  14        0.18        2.86      3.55 o 
  -2   6  14       56.67       52.35      7.11 o 
  -1   6  14       14.14       19.87      7.42 o 
   0   6  14        0.12        1.47      5.03 o 
   1   6  14      121.81      139.08     13.96 o 
   2   6  14      377.16      370.31     21.11 o 
   3   6  14      173.74      203.96     17.10 o 
   4   6  14       14.37       18.47     12.18 o 
   5   6  14        3.12        0.19      6.34 o 
   6   6  14       11.64        5.64      6.87 o 
  -5   7  14        0.61       -1.83      4.05 o 
  -4   7  14        0.07       -1.49      3.55 o 
  -3   7  14       13.62       13.11      4.63 o 
  -2   7  14       37.33       38.46      7.16 o 
  -1   7  14        0.74       -0.88      4.16 o 
   0   7  14       30.11       34.83      6.53 o 
   1   7  14       65.52       85.98     17.57 o 
   2   7  14       40.57       65.15     13.06 o 
   3   7  14       41.56       37.61      8.98 o 
   4   7  14        0.16        9.56      7.35 o 
   5   7  14        3.98        5.54     12.66 o 
  -3   8  14        0.00        1.57      4.23 o 
  -2   8  14        1.04        2.01      4.69 o 
  -1   8  14       11.69        9.42      5.56 o 
   0   8  14        8.23        0.55      4.81 o 
   1   8  14        4.32        2.20     10.25 o 
   2   8  14       14.82       27.13     13.94 o 
   3   8  14       48.50       51.40     15.48 o 
  -7   0  15      177.91      150.69     14.57 o 
  -5   0  15      180.72      200.82     14.27 o 
  -3   0  15      369.58      364.18     13.08 o 
  -1   0  15       30.69       31.76      7.61 o 
   1   0  15      251.57      244.52     19.21 o 
   3   0  15      323.61      344.29     25.06 o 
   5   0  15        3.83       -7.32      4.88 o 
   7   0  15       44.57       24.05     11.74 o 
  -8   1  15        0.08        3.14      5.29 o 
  -7   1  15        1.14        6.57      4.41 o 
  -6   1  15      104.96      121.99      8.82 o 
  -5   1  15       94.66      110.50      8.09 o 
  -4   1  15     1173.60     1200.88     24.30 o 
  -3   1  15      197.46      199.41      7.68 o 
  -2   1  15      181.87      176.97      9.94 o 
  -1   1  15      214.58      216.72      9.05 o 
   0   1  15        1.40       -0.90      2.51 o 
   1   1  15      254.77      284.19     12.39 o 
   2   1  15        0.55        3.11      4.79 o 
   3   1  15      215.26      254.62     26.91 o 
   4   1  15        0.11       -1.53      8.31 o 
   5   1  15        0.54        3.08      5.43 o 
   6   1  15        3.41       -1.85     11.87 o 
   7   1  15       12.05        3.46      6.54 o 
   8   1  15        1.70        2.61      6.51 o 
  -8   2  15       42.21       61.81      9.00 o 
  -7   2  15        3.82        5.17      5.38 o 
  -6   2  15        3.23       -0.17      3.24 o 
  -5   2  15        0.15       -2.03      2.98 o 
  -4   2  15      614.79      605.11     19.22 o 
  -3   2  15      169.50      195.55      7.78 o 
  -2   2  15        0.36        1.84      2.48 o 
  -1   2  15        6.14        3.91      3.46 o 
   0   2  15       65.72       57.44      5.32 o 
   1   2  15       19.81       25.41      6.21 o 
   2   2  15        0.00       -1.18      5.80 o 
   3   2  15      428.44      446.90     20.75 o 
   4   2  15      201.12      204.86     14.97 o 
   5   2  15       13.41       12.39      6.17 o 
   6   2  15        3.94        3.47      6.16 o 
   7   2  15        2.44        1.70     11.17 o 
   8   2  15        0.12       -9.34      6.23 o 
  -8   3  15        2.19        0.78      8.22 o 
  -7   3  15        0.39       -6.97      4.69 o 
  -6   3  15        0.35       -1.75      3.61 o 
  -5   3  15      125.60      130.33     10.59 o 
  -4   3  15       18.20       12.59      4.15 o 
  -3   3  15       30.81       33.97      4.63 o 
  -2   3  15       69.40       65.44      5.61 o 
  -1   3  15        5.58        3.87      3.25 o 
   0   3  15       48.38       38.67      5.88 o 
   1   3  15        9.96        5.06      3.95 o 
   2   3  15      124.56      135.11     11.81 o 
   3   3  15        1.49        0.18      4.59 o 
   4   3  15       23.71        2.76      6.93 o 
   5   3  15        2.46        4.99      6.04 o 
   6   3  15        0.25       -4.61      6.05 o 
   7   3  15        0.00        3.50      6.76 o 
  -7   4  15        2.92       -3.17      4.34 o 
  -6   4  15        3.33        8.20      4.45 o 
  -5   4  15       10.24        5.88      3.79 o 
  -4   4  15       31.33       42.02      5.66 o 
  -3   4  15       25.60       24.42      6.24 o 
  -2   4  15       18.92       16.27      4.78 o 
  -1   4  15        4.82        0.14      8.68 o 
   0   4  15       47.33       38.11      7.84 o 
   1   4  15       24.98       25.32      7.39 o 
   2   4  15       65.42       78.03     33.02 o 
   3   4  15        4.01        7.27      6.44 o 
   4   4  15        9.10        0.77      4.84 o 
   5   4  15       14.37       18.14     12.75 o 
   6   4  15       15.96        5.56     22.07 o 
   7   4  15        0.17        2.47      9.08 o 
  -7   5  15        1.43       -0.25      4.95 o 
  -6   5  15        5.52        6.17      4.90 o 
  -5   5  15        5.45        5.29      4.76 o 
  -4   5  15       35.08       12.88      7.14 o 
  -3   5  15      111.10       95.83     14.44 o 
  -2   5  15       95.77      106.24      9.32 o 
  -1   5  15      103.73       93.90     26.95 o 
   0   5  15        1.66        1.40      4.69 o 
   1   5  15        3.96        2.93      5.03 o 
   2   5  15      130.59      162.97     15.13 o 
   3   5  15       19.76        6.55     10.68 o 
   4   5  15        2.27        0.96      5.93 o 
   5   5  15        3.29       -2.95      5.45 o 
   6   5  15        0.27        2.32      7.26 o 
  -6   6  15       14.42        7.93      5.12 o 
  -5   6  15        4.80        2.13      3.89 o 
  -4   6  15       15.10       16.21      4.70 o 
  -3   6  15      152.00      138.46     22.96 o 
  -2   6  15      109.06       94.94      9.30 o 
  -1   6  15        0.08       -2.32      4.91 o 
   0   6  15        1.15       -1.40      7.43 o 
   1   6  15       85.77       74.47     11.49 o 
   2   6  15       31.37       32.24      8.51 o 
   3   6  15       59.99       58.46     10.92 o 
   4   6  15        2.42        8.62     10.99 o 
   5   6  15        6.81        6.51     11.61 o 
  -5   7  15        8.49       10.63      5.13 o 
  -4   7  15        0.90        2.23      3.98 o 
  -3   7  15        0.46       -3.22      4.55 o 
  -2   7  15        6.10        5.80      5.02 o 
  -1   7  15       13.73        1.26      5.73 o 
   0   7  15       22.40       21.59      8.16 o 
   1   7  15       15.54       19.68      8.23 o 
   2   7  15       30.12       23.87      8.34 o 
   3   7  15       55.59       66.15     11.24 o 
   4   7  15        0.59        0.24      6.49 o 
  -2   8  15        0.92        1.93      5.38 o 
  -1   8  15        0.01        0.57      6.55 o 
   0   8  15        0.01       -1.46      6.50 o 
   1   8  15       54.71       70.38     12.17 o 
   2   8  15       25.91       41.16     16.44 o 
  -8   0  16        0.91        2.32      7.08 o 
  -6   0  16        3.09        4.56      5.74 o 
  -4   0  16     1063.41     1075.44     35.97 o 
  -2   0  16       11.39       14.91      5.16 o 
   0   0  16      181.81      172.61     12.39 o 
   2   0  16      133.29      107.20     15.30 o 
   4   0  16        0.28       -6.77      5.36 o 
   6   0  16       12.18        5.10     10.16 o 
  -8   1  16        0.80        3.40      5.50 o 
  -7   1  16       28.63       23.48      5.74 o 
  -6   1  16       51.49       55.06      6.84 o 
  -5   1  16        2.54        4.21      3.92 o 
  -4   1  16       79.46       92.96      6.23 o 
  -3   1  16      152.96      158.81     10.00 o 
  -2   1  16       14.68       13.39      4.33 o 
  -1   1  16      242.63      237.40      9.98 o 
   0   1  16       14.07       10.21      5.57 o 
   1   1  16      140.43      156.87     10.87 o 
   2   1  16       44.33       64.26      8.89 o 
   3   1  16       18.22       18.90      6.34 o 
   4   1  16      136.90      120.62     44.39 o 
   5   1  16        2.08        4.09      5.66 o 
   6   1  16        4.48        4.52      5.85 o 
   7   1  16        0.00        1.56      6.75 o 
  -8   2  16        1.01        3.20      5.58 o 
  -7   2  16       23.44       16.81      8.64 o 
  -6   2  16        3.36       10.07      4.34 o 
  -5   2  16        1.09        4.34      3.12 o 
  -4   2  16       62.46       81.16      5.95 o 
  -3   2  16      655.04      669.46     18.05 o 
  -2   2  16        5.71        2.05      3.78 o 
  -1   2  16        0.49        3.94      3.43 o 
   0   2  16      225.90      227.07     11.66 o 
   1   2  16       41.97       44.18      5.27 o 
   2   2  16       73.67       71.32     14.60 o 
   3   2  16        0.84       -0.95      4.43 o 
   4   2  16       38.37       53.12      9.25 o 
   5   2  16        1.67        0.47      5.10 o 
   6   2  16        1.05       -0.08      5.84 o 
   7   2  16        0.54       -4.93      6.50 o 
  -7   3  16        2.83        3.02      5.06 o 
  -6   3  16        0.78        4.20      4.00 o 
  -5   3  16       66.63       67.37      8.66 o 
  -4   3  16        5.49        7.82      4.13 o 
  -3   3  16      269.97      249.83     12.26 o 
  -2   3  16        0.02        5.30      5.52 o 
  -1   3  16        6.28        3.69      3.88 o 
   0   3  16        0.44        2.44      3.38 o 
   1   3  16      130.82      135.75      9.86 o 
   2   3  16        1.38       -3.35      5.19 o 
   3   3  16       12.90       -1.61      4.81 o 
   4   3  16       13.13       13.24      6.10 o 
   5   3  16        0.33       -2.82      5.16 o 
   6   3  16        0.00       -6.05      5.68 o 
   7   3  16        0.65       -1.02      6.55 o 
  -7   4  16        8.01       11.10      5.97 o 
  -6   4  16        0.04       -1.05      3.74 o 
  -5   4  16        0.41       -4.97      3.31 o 
  -4   4  16      183.23      161.19     17.88 o 
  -3   4  16       11.05       10.22      4.37 o 
  -2   4  16        3.83        1.99      5.17 o 
  -1   4  16       84.53      117.60     12.81 o 
   0   4  16        3.01        4.12      5.06 o 
   1   4  16        1.68       -6.47      4.65 o 
   2   4  16        0.20        2.27      5.47 o 
   3   4  16      325.76      327.20     31.44 o 
   4   4  16        3.49       -1.81      5.60 o 
   5   4  16        0.94       -7.00      5.47 o 
   6   4  16        0.05        0.58      6.66 o 
  -6   5  16        1.04        1.45      4.04 o 
  -5   5  16        9.15        7.71      4.43 o 
  -4   5  16        2.96        4.86      4.75 o 
  -3   5  16       37.34       48.68      7.10 o 
  -2   5  16       21.21       12.00      6.33 o 
  -1   5  16       19.13       16.87      6.96 o 
   0   5  16        1.71        7.53      6.06 o 
   1   5  16       32.42       13.31      6.98 o 
   2   5  16       66.58       56.26     10.40 o 
   3   5  16        1.75        7.08     10.25 o 
   4   5  16       18.38       15.74     12.27 o 
   5   5  16       16.36       20.91      8.56 o 
   6   5  16       15.71       21.15      9.24 o 
  -5   6  16        0.62        0.62      4.05 o 
  -4   6  16        0.84        6.42      5.12 o 
  -3   6  16        4.62       -0.78      5.16 o 
  -2   6  16       26.85       22.12      8.06 o 
  -1   6  16       12.23       12.64      6.91 o 
   0   6  16      105.23       93.45     12.49 o 
   1   6  16       23.22       16.55      7.29 o 
   2   6  16        9.85       10.79      8.33 o 
   3   6  16        2.04       -4.03      6.62 o 
   4   6  16       30.37        7.56     11.70 o 
   5   6  16       27.55       28.93     14.60 o 
  -4   7  16        2.03        2.47      5.33 o 
  -3   7  16        6.80       -0.34      5.28 o 
  -2   7  16        1.07       -1.53      6.16 o 
  -1   7  16       45.12       50.29     10.35 o 
   0   7  16        2.71        2.48      6.33 o 
   1   7  16        6.02        2.99      6.59 o 
   2   7  16        4.26        3.04      6.55 o 
   3   7  16        0.23        4.97      6.96 o 
  -1   8  16        4.31       -4.33      6.54 o 
   0   8  16        6.12        6.53      7.73 o 
  -7   0  17       10.07        8.48      6.81 o 
  -5   0  17        1.52       -2.00      5.06 o 
  -3   0  17       24.91       27.97      9.89 o 
  -1   0  17       30.64       24.75     11.83 o 
   1   0  17       18.05        5.77      5.02 o 
   3   0  17       85.85       81.78     14.77 o 
   5   0  17       84.42       87.15     16.75 o 
   7   0  17       27.64       32.05     13.59 o 
  -7   1  17        0.19       -4.57      6.45 o 
  -6   1  17       10.73        8.88      5.83 o 
  -5   1  17       41.67       43.75      5.79 o 
  -4   1  17      119.92      124.90     12.45 o 
  -3   1  17      240.37      270.83     21.26 o 
  -2   1  17      124.30      120.81      9.29 o 
  -1   1  17      122.75      135.94     18.23 o 
   0   1  17        1.03        0.04      3.06 o 
   1   1  17      448.94      464.12     14.79 o 
   2   1  17        3.20       -2.35      4.89 o 
   3   1  17       31.51       23.37     12.42 o 
   4   1  17       11.18       11.28      5.85 o 
   5   1  17       23.71       28.52      8.17 o 
   6   1  17       30.21       31.73      9.34 o 
   7   1  17        3.46       -0.04      6.37 o 
  -7   2  17        2.66        0.52      5.05 o 
  -6   2  17        1.12        3.77      4.02 o 
  -5   2  17       70.94       67.45      7.48 o 
  -4   2  17      152.28      163.41     11.48 o 
  -3   2  17      150.52      151.20     10.18 o 
  -2   2  17       14.47        4.54      5.02 o 
  -1   2  17       15.54       13.37      4.69 o 
   0   2  17        2.16        4.62      3.85 o 
   1   2  17        4.14        8.20      3.37 o 
   2   2  17        1.33        5.30      5.53 o 
   3   2  17       98.42       94.24     13.61 o 
   4   2  17        0.34       -0.40      8.22 o 
   5   2  17        0.68        1.18      5.54 o 
   6   2  17        9.24        3.59      6.90 o 
   7   2  17        0.41       -1.81      6.38 o 
  -7   3  17        4.05        7.47      5.87 o 
  -6   3  17       35.51       52.91      9.94 o 
  -5   3  17       32.14       34.99      6.64 o 
  -4   3  17       25.18       24.69      9.58 o 
  -3   3  17        0.03       -3.33      4.49 o 
  -2   3  17        0.14       -3.88      4.49 o 
  -1   3  17       24.24       29.45      8.57 o 
   0   3  17       75.59       64.32      7.48 o 
   1   3  17       18.86       16.84      4.61 o 
   2   3  17      139.25      122.24     26.21 o 
   3   3  17       51.89       43.20      8.86 o 
   4   3  17      227.76      199.31     42.67 o 
   5   3  17        3.68        3.71      6.17 o 
   6   3  17        1.35        4.24      6.54 o 
  -6   4  17        3.20        6.66      4.61 o 
  -5   4  17        1.31        4.38      4.63 o 
  -4   4  17       18.57       18.88      5.52 o 
  -3   4  17        9.28       -4.25      5.14 o 
  -2   4  17       44.48       30.96      7.50 o 
  -1   4  17        1.77        3.66      5.76 o 
   0   4  17       54.83       52.01      9.52 o 
   1   4  17        1.96        1.29      5.39 o 
   2   4  17        0.93       -1.03      5.58 o 
   3   4  17        0.00        0.84      9.89 o 
   4   4  17      167.05      175.41     15.85 o 
   5   4  17        0.37        4.44      7.13 o 
   6   4  17        3.96       17.13      9.45 o 
  -6   5  17        0.35       -0.85      4.31 o 
  -5   5  17        6.45        0.11      4.87 o 
  -4   5  17       35.42       38.98      7.05 o 
  -3   5  17      134.51      111.71     24.34 o 
  -2   5  17       10.93        3.21      6.12 o 
  -1   5  17       14.21        8.75      6.00 o 
   0   5  17       37.31       34.06     17.76 o 
   1   5  17       51.64       55.61     10.44 o 
   2   5  17       16.83        9.66      7.07 o 
   3   5  17        8.17        7.89      6.82 o 
   4   5  17       32.64       56.90     17.68 o 
   5   5  17        9.48        7.91     12.58 o 
  -5   6  17        2.69        4.26      9.25 o 
  -4   6  17       21.95       27.49      6.78 o 
  -3   6  17       16.47        7.59     12.53 o 
  -2   6  17        6.35        5.40      6.46 o 
  -1   6  17       22.32       18.38      7.88 o 
   0   6  17       46.42       33.19      9.81 o 
   1   6  17        8.89       13.91      7.32 o 
   2   6  17       11.93        9.85      9.21 o 
   3   6  17       71.24       59.84     17.87 o 
   4   6  17        7.26       24.84     14.51 o 
  -3   7  17        0.42       -0.34      6.57 o 
  -2   7  17        7.10        7.76      7.24 o 
  -1   7  17       19.16       10.36      7.74 o 
   0   7  17        5.90        5.66      6.90 o 
   1   7  17       57.04       53.49     10.80 o 
   2   7  17        7.47       20.40      8.61 o 
  -6   0  18        1.21       -4.40      6.03 o 
  -4   0  18        0.11        4.18      7.65 o 
  -2   0  18      903.04      943.25     48.72 o 
   0   0  18        1.79        9.42      6.71 o 
   2   0  18      101.00      104.34     16.09 o 
   4   0  18       82.18       95.42     17.37 o 
   6   0  18        0.02       -8.49      7.30 o 
  -7   1  18        1.86       -0.74      6.36 o 
  -6   1  18        2.96        6.58      4.61 o 
  -5   1  18       15.75       12.12      6.88 o 
  -4   1  18        2.29       -1.92      5.83 o 
  -3   1  18       55.76       53.20      8.80 o 
  -2   1  18       72.88       74.22      7.96 o 
  -1   1  18      154.24      163.50     12.47 o 
   0   1  18        4.92       -1.67      3.92 o 
   1   1  18      112.08      110.24     11.05 o 
   2   1  18       76.24       76.82     16.55 o 
   3   1  18        0.98        1.28      5.50 o 
   4   1  18        1.24       -6.69      4.46 o 
   5   1  18       12.45       -1.86      5.84 o 
   6   1  18        9.88       10.74      7.41 o 
  -7   2  18        6.03        4.76      5.97 o 
  -6   2  18        2.14       -0.02      6.12 o 
  -5   2  18       11.46       -1.56      6.44 o 
  -4   2  18        0.28        2.75      4.41 o 
  -3   2  18      154.96      144.92     10.53 o 
  -2   2  18       97.19      113.32      9.41 o 
  -1   2  18        3.33        5.55      5.64 o 
   0   2  18       13.67       13.51      4.77 o 
   1   2  18       23.76       26.40      6.11 o 
   2   2  18      170.43      178.08     14.27 o 
   3   2  18       22.14       28.33      7.55 o 
   4   2  18       16.23        2.76      6.77 o 
   5   2  18        9.59        1.48      5.81 o 
   6   2  18        5.26       -1.08      6.55 o 
  -6   3  18        0.18        5.41     11.98 o 
  -5   3  18       15.38        6.57      8.33 o 
  -4   3  18        9.02        5.73      5.80 o 
  -3   3  18        0.69        0.77      4.88 o 
  -2   3  18        1.03       -5.93      4.54 o 
  -1   3  18       82.83       70.64     10.43 o 
   0   3  18        4.65       -1.49      4.94 o 
   1   3  18        6.46        8.87      4.63 o 
   2   3  18        0.16        0.57      5.49 o 
   3   3  18        2.02        0.56      5.37 o 
   4   3  18       13.65       -0.54      5.60 o 
   5   3  18        0.22       -5.36      7.01 o 
   6   3  18       11.49        9.51      8.38 o 
  -6   4  18        0.39       -6.57      5.07 o 
  -5   4  18        1.33        2.23      6.48 o 
  -4   4  18        1.07        0.57      6.66 o 
  -3   4  18       15.42        8.00     11.23 o 
  -2   4  18      117.12       96.35     18.84 o 
  -1   4  18        3.98        5.09      5.89 o 
   0   4  18       40.12       45.77      9.59 o 
   1   4  18        0.11        2.83      5.77 o 
   2   4  18       21.31        5.89      6.02 o 
   3   4  18       14.09       23.00     13.54 o 
   4   4  18        6.12       13.24     11.52 o 
   5   4  18      156.42      186.56     32.16 o 
  -5   5  18        0.13        0.04      6.63 o 
  -4   5  18       19.49        5.61      6.63 o 
  -3   5  18       34.54       13.39      7.54 o 
  -2   5  18       59.30       52.77     10.04 o 
  -1   5  18        2.79       -0.64      5.71 o 
   0   5  18        9.57        4.77      5.94 o 
   1   5  18        6.44        9.76      6.92 o 
   2   5  18        0.32        5.84      6.58 o 
   3   5  18       12.35       18.33     14.00 o 
   4   5  18       91.79      118.10     23.08 o 
  -4   6  18       13.64       -9.08      6.05 o 
  -3   6  18       16.69        9.33      7.05 o 
  -2   6  18        0.30       -2.25      5.90 o 
  -1   6  18       13.45       -4.33      6.46 o 
   0   6  18       16.10       24.65      8.41 o 
   1   6  18        6.82        8.65      7.14 o 
   2   6  18       48.11       45.15     10.73 o 
   3   6  18       29.64       43.82     21.41 o 
  -2   7  18        0.09       -0.16      6.59 o 
  -1   7  18        0.12       -2.19      6.23 o 
   0   7  18        0.17        1.26      7.09 o 
   1   7  18        9.91        4.50      7.71 o 
  -7   0  19        0.91      -10.16      9.54 o 
  -5   0  19       70.33       88.51     17.41 o 
  -3   0  19      173.02      190.39     21.24 o 
  -1   0  19       15.95        4.88      6.86 o 
   1   0  19        0.00        5.08      5.32 o 
   3   0  19        1.87       -1.54      7.61 o 
   5   0  19       40.21       51.67     14.86 o 
  -7   1  19       17.41       32.84      7.77 o 
  -6   1  19       14.21       13.09      8.68 o 
  -5   1  19       10.56        5.66     11.59 o 
  -4   1  19        4.22       -3.83      5.04 o 
  -3   1  19        6.15       10.01      5.87 o 
  -2   1  19      636.14      685.38     22.79 o 
  -1   1  19      163.71      191.27     21.97 o 
   0   1  19       19.07       16.53      5.70 o 
   1   1  19        0.11       -1.68      3.47 o 
   2   1  19        3.14        5.30      5.91 o 
   3   1  19       12.23        8.03      6.25 o 
   4   1  19        0.21       -7.36      4.91 o 
   5   1  19        0.03        2.77      6.37 o 
   6   1  19        0.73       -6.70      6.14 o 
  -6   2  19       57.27       35.40     15.26 o 
  -5   2  19        4.28       11.61      9.50 o 
  -4   2  19       54.70       55.85      9.79 o 
  -3   2  19       65.36       67.34      8.09 o 
  -2   2  19        0.29       -5.17      3.45 o 
  -1   2  19      247.14      250.10     15.62 o 
   0   2  19      150.19      162.51     11.41 o 
   1   2  19        1.88        0.92      3.74 o 
   2   2  19       68.69       77.43     12.93 o 
   3   2  19       15.82        3.57      5.88 o 
   4   2  19       15.79       13.74     13.26 o 
   5   2  19       43.16       41.40     12.58 o 
   6   2  19        3.99       -1.02      6.73 o 
  -6   3  19        7.77        6.82     10.60 o 
  -5   3  19        0.55       -9.63      6.86 o 
  -4   3  19        1.30        4.36      6.55 o 
  -3   3  19       89.33       90.70     27.06 o 
  -2   3  19      128.23      130.35     22.29 o 
  -1   3  19       37.00       29.08      7.76 o 
   0   3  19        0.40        0.99      7.04 o 
   1   3  19       15.86       21.19      7.88 o 
   2   3  19        0.41        1.23      5.86 o 
   3   3  19        8.29        3.30      9.63 o 
   4   3  19       18.70        6.39      7.20 o 
   5   3  19       27.20       34.31      9.59 o 
  -5   4  19        0.13       13.84      7.17 o 
  -4   4  19        0.96        3.32      5.80 o 
  -3   4  19        1.75        9.38      6.71 o 
  -2   4  19        3.04        3.69      6.01 o 
  -1   4  19        2.44       -3.10      5.67 o 
   0   4  19        0.55        6.52      6.68 o 
   1   4  19        0.14        0.45      6.70 o 
   2   4  19        3.31        1.29      6.16 o 
   3   4  19        6.00        5.60      6.29 o 
   4   4  19        2.72        7.61     11.87 o 
   5   4  19        0.14       -0.49      6.60 o 
  -4   5  19        7.57       -0.51      6.28 o 
  -3   5  19       23.64       13.49      7.38 o 
  -2   5  19       19.30       20.65     10.35 o 
  -1   5  19        8.85       10.47      9.15 o 
   0   5  19        1.98       -2.21      6.37 o 
   1   5  19        3.05        6.39      7.34 o 
   2   5  19        1.95       -0.89      5.89 o 
   3   5  19        6.87        2.17      6.81 o 
   4   5  19       10.55       -4.53     11.21 o 
  -3   6  19        0.79        1.16      6.68 o 
  -2   6  19        8.94       -4.97     10.90 o 
  -1   6  19       69.83       64.45     12.57 o 
   0   6  19        5.80        0.57      6.86 o 
   1   6  19        0.14       -2.54      6.72 o 
   2   6  19       15.07       18.34      8.77 o 
  -6   0  20        0.06      -10.55     10.16 o 
  -4   0  20       46.53       58.08     14.47 o 
  -2   0  20       72.13       75.85     14.99 o 
   0   0  20       20.58       18.69      9.92 o 
   2   0  20       80.64       88.76     11.55 o 
   4   0  20       14.04        5.98      9.98 o 
  -6   1  20        0.17       -1.45      7.49 o 
  -5   1  20       67.76       74.39     11.70 o 
  -4   1  20       28.34       19.29     11.78 o 
  -3   1  20       42.23       35.81      8.57 o 
  -2   1  20       81.64       80.37     11.50 o 
  -1   1  20        5.22        5.05      4.81 o 
   0   1  20        9.39        8.93      4.95 o 
   1   1  20        0.37       -0.51      3.74 o 
   2   1  20        6.33        5.96      4.53 o 
   3   1  20        1.99       -4.68      6.68 o 
   4   1  20        2.65        4.12      8.68 o 
   5   1  20        0.21        6.44      7.30 o 
  -6   2  20       42.70       60.63     17.63 o 
  -5   2  20       55.64       74.00     16.84 o 
  -4   2  20        8.08       10.11      9.41 o 
  -3   2  20       12.79       19.91      5.89 o 
  -2   2  20        6.20        2.75      4.39 o 
  -1   2  20      332.70      356.59     27.61 o 
   0   2  20       10.48        6.37      4.85 o 
   1   2  20        1.07        1.26      4.28 o 
   2   2  20        0.96        2.69      4.38 o 
   3   2  20        0.56       -5.07      5.70 o 
   4   2  20       63.72       50.74     25.83 o 
   5   2  20       21.15       23.50      8.63 o 
  -5   3  20        8.10        0.40      8.79 o 
  -4   3  20        1.17       -8.00      5.33 o 
  -3   3  20       17.70       12.03      6.44 o 
  -2   3  20       22.95       30.92      8.16 o 
  -1   3  20       11.47       14.46      7.35 o 
   0   3  20        7.17        3.17     11.94 o 
   1   3  20       13.28       14.26     11.37 o 
   2   3  20        0.02        1.19      5.70 o 
   3   3  20        1.93       11.04     11.48 o 
   4   3  20       33.23       29.55     14.29 o 
   5   3  20        0.03       -1.77      8.27 o 
  -4   4  20        8.57       12.07      7.62 o 
  -3   4  20        0.30       -2.54      5.61 o 
  -2   4  20       55.05       29.73     20.23 o 
  -1   4  20       77.17       92.32     13.06 o 
   0   4  20        0.17       -4.31      5.04 o 
   1   4  20        0.27       -4.49      6.11 o 
   2   4  20        0.62        5.83      6.82 o 
   3   4  20        0.04       -6.70      6.67 o 
   4   4  20        4.87       15.57     13.94 o 
  -3   5  20        3.79       -1.55      6.45 o 
  -2   5  20        0.06        4.11      7.12 o 
  -1   5  20        0.00       -3.64      5.92 o 
   0   5  20        9.07       12.38      8.10 o 
   1   5  20        1.67       15.32      8.36 o 
   2   5  20        2.13        3.64      7.47 o 
   3   5  20        3.18       -1.74      6.71 o 
  -1   6  20       21.15       22.49      9.10 o 
   0   6  20        0.11        3.12      8.10 o 
  -5   0  21        1.06      -11.15      7.43 o 
  -3   0  21        0.03      -10.16      6.77 o 
  -1   0  21       70.61       89.70     16.44 o 
   1   0  21       29.80       14.32      7.23 o 
   3   0  21        2.23       -6.90      8.66 o 
   5   0  21       17.84        7.08     11.39 o 
  -5   1  21        5.37       -3.83      7.01 o 
  -4   1  21       72.40       64.71     12.71 o 
  -3   1  21      143.57      147.56     15.13 o 
  -2   1  21       75.38       76.55     10.91 o 
  -1   1  21       10.38        6.26      5.06 o 
   0   1  21      217.57      237.35     14.27 o 
   1   1  21        2.66       -2.21      4.74 o 
   2   1  21       23.64       18.24      4.93 o 
   3   1  21        8.25       12.60      7.27 o 
   4   1  21        5.19        1.79      6.65 o 
  -5   2  21        6.72        2.77      9.63 o 
  -4   2  21       26.58       17.28     10.90 o 
  -3   2  21       51.16       66.97     16.40 o 
  -2   2  21       63.87       53.55      7.61 o 
  -1   2  21        6.45        6.93      4.91 o 
   0   2  21       60.64       92.10      9.82 o 
   1   2  21       33.81       29.77      7.16 o 
   2   2  21       23.26       16.39      6.04 o 
   3   2  21        0.21       -4.92      8.66 o 
   4   2  21        0.04        2.97      6.94 o 
  -4   3  21        7.86       22.51     12.75 o 
  -3   3  21        9.28        2.17      7.52 o 
  -2   3  21        6.84       10.52      7.55 o 
  -1   3  21       14.24       16.48      7.84 o 
   0   3  21       63.35       50.14     10.04 o 
   1   3  21       26.79       23.25      8.51 o 
   2   3  21        2.75       -3.27     12.51 o 
   3   3  21        1.73        2.43      6.18 o 
   4   3  21        6.29        4.88     12.58 o 
  -3   4  21        0.97        4.99      7.20 o 
  -2   4  21        0.86       -9.46      6.31 o 
  -1   4  21       13.20       25.18     12.03 o 
   0   4  21        7.44        6.87      7.29 o 
   1   4  21        5.32       -2.23      6.11 o 
   2   4  21        0.07       -7.06      6.14 o 
   3   4  21        0.39       -2.64      6.43 o 
  -2   5  21        7.78        7.79      7.70 o 
  -1   5  21       39.24       42.10     10.16 o 
   0   5  21        0.08        7.64      7.91 o 
   1   5  21        2.77       -6.15      6.48 o 
  -4   0  22       20.94       16.01     12.31 o 
  -2   0  22       16.30        4.57      8.31 o 
   0   0  22      298.29      329.25     29.86 o 
   2   0  22       36.28       26.26      8.09 o 
   4   0  22        6.66        7.56     10.68 o 
  -4   1  22        1.00        2.89      6.87 o 
  -3   1  22       18.02       10.82      7.29 o 
  -2   1  22        0.36       -1.09      5.50 o 
  -1   1  22       17.21       21.70      7.60 o 
   0   1  22       76.95       73.63     12.68 o 
   1   1  22        9.45        8.17      4.90 o 
   2   1  22        0.53        7.20      4.96 o 
   3   1  22       26.17       22.45      7.55 o 
   4   1  22       12.34        9.63      8.51 o 
  -4   2  22        2.70       -2.51      9.15 o 
  -3   2  22       25.04       11.78     11.12 o 
  -2   2  22       40.48       19.87     10.77 o 
  -1   2  22        0.85        0.33      5.13 o 
   0   2  22        0.46       -2.81      4.85 o 
   1   2  22       76.66       86.08      9.85 o 
   2   2  22        4.22        8.47      5.23 o 
   3   2  22        1.56        5.73      7.21 o 
  -3   3  22        1.92       -4.85      5.78 o 
  -2   3  22        3.71        3.90      6.60 o 
  -1   3  22        4.68       -1.66      6.23 o 
   0   3  22        0.04       -2.60      8.97 o 
   1   3  22        2.23       -8.41      7.83 o 
   2   3  22        8.06       10.38      7.36 o 
   3   3  22        0.57        0.31      6.45 o 
  -2   4  22        1.35       -0.39      6.66 o 
  -1   4  22        7.37       12.75      7.94 o 
   0   4  22       36.25       26.13      9.83 o 
   1   4  22       12.77       22.43      9.40 o 
  -3   0  23       25.41        3.56      9.10 o 
  -1   0  23       21.62       18.16     10.07 o 
   1   0  23       23.43       39.53     14.20 o 
   3   0  23        2.71        6.96      7.28 o 
  -3   1  23       19.11       15.05      7.71 o 
  -2   1  23        5.58        0.80      6.31 o 
  -1   1  23        0.61       -3.91      5.71 o 
   0   1  23       57.42       59.36     11.45 o 
   1   1  23       64.61       49.53      8.53 o 
   2   1  23       12.81       12.95      6.24 o 
  -3   2  23        1.89       13.94     11.43 o 
  -2   2  23        3.19        5.23      9.19 o 
  -1   2  23       28.48       23.78      8.41 o 
   0   2  23       24.24       16.94     13.17 o 
   1   2  23       48.73       56.51     13.02 o 
   2   2  23       18.52       15.51      6.96 o 
  -1   3  23        1.20       -5.41      6.71 o 
   0   3  23        0.88        3.06      7.14 o 
   1   3  23       48.32       49.23     22.42 o 
   0   0  24        7.09       11.92     11.39 o 
  -1   1  24        5.69        6.45      6.83 o 
   0   1  24        2.77        1.15      7.23 o 
                                                 
